# Supplementary material for: Crystal structure of cis-1-phenyl-8-(pyridin-2-ylmeth­yl)dibenzo[1,2-c:2,1-h]-2,14-dioxa-8-aza-1-borabi­cyclo­[4.4.0]deca-3,8-diene
Source: Acta Crystallogr E Crystallogr Commun. 2017 Nov 21;73(Pt 12):1917–20. doi: 10.1107/S2056989017016553 (PMC5730252; doi:10.1107/S2056989017016553)
Supplement: Supplementary file 2 [file e-73-01917-Isup2.hkl]

#
# h,k,l, Fc-squared, Fo-squared, sigma(Fo-squared), status flag
#
data_I
_shelx_title ' P-1_a.res in P-1'
_shelx_refln_list_code          4
_shelx_F_calc_maximum      118.37
_exptl_crystal_F_000       428.00
_reflns_d_resolution_high  0.8109

loop_
 _space_group_symop_operation_xyz
 'x, y, z'
 '-x, -y, -z'

_cell_length_a     8.8803
_cell_length_b    10.0871
_cell_length_c    11.7586
_cell_angle_alpha  97.298
_cell_angle_beta   98.464
_cell_angle_gamma  98.234

_shelx_F_squared_multiplier     1.000

loop_
 _refln_index_h
 _refln_index_k
 _refln_index_l
 _refln_F_squared_calc
 _refln_F_squared_meas
 _refln_F_squared_sigma
 _refln_observed_status
   1   0   0       4194.70       3726.01       156.76 o
   2   0   0       3327.20       3267.06        98.59 o
   3   0   0         24.31         33.72         5.85 o
   4   0   0         53.10         56.33         8.64 o
   5   0   0        145.26        146.73        13.25 o
   6   0   0          5.66         19.86        10.72 o
   7   0   0        271.18        255.01        21.26 o
   8   0   0          3.30          3.87        16.43 o
   9   0   0        337.24        347.60        41.45 o
  10   0   0          4.37         34.48        25.47 o
 -10   1   0         65.07         49.14        24.43 o
  -9   1   0          8.17          5.69        30.14 o
  -8   1   0        104.96        105.02        28.20 o
  -7   1   0         26.65         34.53        19.92 o
  -6   1   0        124.24        112.91        18.88 o
  -5   1   0          4.27          2.85         9.57 o
  -4   1   0         68.05         64.30         8.61 o
  -3   1   0        510.37        507.42        27.61 o
  -2   1   0        842.88        789.78        24.97 o
  -1   1   0        782.06        711.96        21.31 o
   1   1   0       2139.82       2014.72        61.73 o
   2   1   0        505.68        511.26        19.39 o
   3   1   0        157.27        154.76        10.93 o
   4   1   0         76.78         83.97        11.25 o
   5   1   0         96.98        110.30        13.07 o
   6   1   0         33.01         23.91        12.06 o
   7   1   0        117.95        128.05        26.51 o
   8   1   0        407.06        400.56        46.43 o
   9   1   0         41.29         14.79        28.45 o
  10   1   0         29.40         22.63        41.00 o
 -10   2   0          0.26         40.68        22.06 o
  -9   2   0         37.91         25.25        44.43 o
  -8   2   0         39.39         37.35        13.92 o
  -7   2   0        819.28        839.88        37.12 o
  -6   2   0         28.20         24.90         8.54 o
  -5   2   0        537.24        549.75        21.82 o
  -4   2   0         90.98        100.99         7.89 o
  -3   2   0          4.83          2.24         2.89 o
  -2   2   0       2423.33       2309.02        68.50 o
  -1   2   0       3626.22       3307.55        97.90 o
   0   2   0       9193.75       8859.29       262.16 o
   1   2   0       2028.16       1913.74        59.90 o
   2   2   0        384.18        385.30        24.45 o
   3   2   0        147.17        158.78        13.07 o
   4   2   0          0.63          0.00         8.96 o
   5   2   0        106.90        133.77        15.55 o
   6   2   0          4.14          6.97        23.67 o
   7   2   0        493.88        463.84        34.53 o
   8   2   0         10.27          0.00        21.06 o
   9   2   0        144.06        141.70        29.37 o
  10   2   0         76.84         21.34        41.78 o
 -10   3   0         49.10         87.50        22.96 o
  -9   3   0        226.03        220.79        20.31 o
  -8   3   0         29.30         52.58        14.87 o
  -7   3   0       1135.75       1131.04        40.62 o
  -6   3   0        554.30        548.87        22.37 o
  -5   3   0         26.22         21.54         5.40 o
  -4   3   0          0.31          0.30         5.95 o
  -3   3   0        188.02        179.13        10.48 o
  -2   3   0        226.47        219.78         7.86 o
  -1   3   0         17.97         16.92         3.23 o
   0   3   0       8125.85       7765.32       231.11 o
   1   3   0       1435.11       1401.18        46.00 o
   2   3   0        185.85        186.97        13.67 o
   3   3   0        205.30        222.09        21.28 o
   4   3   0         33.35         48.19        11.71 o
   5   3   0        127.24        131.88        16.78 o
   6   3   0         90.48        110.91        18.72 o
   7   3   0         11.86          0.00        23.28 o
   8   3   0         90.08        132.51        39.51 o
   9   3   0          7.20          1.77        27.46 o
 -10   4   0          0.92          3.27        23.93 o
  -9   4   0         44.67         60.14        26.39 o
  -8   4   0         33.49         31.48        10.23 o
  -7   4   0        278.35        267.04        15.29 o
  -6   4   0         61.55         70.25         6.92 o
  -5   4   0        324.29        342.14        13.05 o
  -4   4   0         11.33         17.59         5.56 o
  -3   4   0         15.91         21.04         2.87 o
  -2   4   0        434.19        398.62        20.05 o
  -1   4   0         11.04          8.77         4.10 o
   0   4   0         74.69         89.67         8.27 o
   1   4   0        877.40        884.01        32.42 o
   2   4   0       1293.91       1427.00        49.75 o
   3   4   0          3.89          0.32        10.15 o
   4   4   0        236.28        265.49        21.80 o
   5   4   0         10.06         30.58        15.44 o
   6   4   0         30.85         28.01        34.27 o
   7   4   0        656.55        648.08        42.08 o
   8   4   0        366.08        353.81        55.10 o
   9   4   0         70.16          4.05        39.32 o
 -10   5   0         33.71         42.07        12.95 o
  -9   5   0         37.09         23.02         8.89 o
  -8   5   0         10.78          8.03        10.02 o
  -7   5   0         10.64         15.52        12.80 o
  -6   5   0         18.54         15.52         9.83 o
  -5   5   0         17.78         24.57         6.85 o
  -4   5   0        112.32        107.19         7.31 o
  -3   5   0         90.93         83.81         5.62 o
  -2   5   0        348.55        366.65        13.94 o
  -1   5   0        762.52        802.09        28.02 o
   0   5   0       1627.19       1651.23        54.23 o
   1   5   0        258.42        269.54        24.06 o
   2   5   0        378.54        430.44        40.48 o
   3   5   0        333.28        394.72        24.65 o
   4   5   0         49.65         60.83        14.35 o
   5   5   0        117.81        138.06        19.62 o
   6   5   0         67.85         87.14        22.28 o
   7   5   0          0.77          0.00        20.91 o
   8   5   0          0.63         36.21        34.53 o
   9   5   0          0.03         42.83        44.63 o
 -10   6   0          0.58          3.36        24.96 o
  -9   6   0        268.64        219.23        24.96 o
  -8   6   0         44.85         43.46        14.87 o
  -7   6   0        763.49        783.54        39.45 o
  -6   6   0         51.52         52.74         5.87 o
  -5   6   0        136.90        136.51         7.18 o
  -4   6   0         15.24         11.68         3.55 o
  -3   6   0        178.84        207.34        17.20 o
  -2   6   0          0.54          1.59         4.59 o
  -1   6   0         53.43         55.38        15.59 o
   0   6   0        204.93        220.18        15.00 o
   1   6   0         20.98          8.04         8.78 o
   2   6   0         13.07         10.99        11.61 o
   3   6   0          7.42         25.09        12.42 o
   4   6   0          5.28          8.52        17.41 o
   5   6   0          0.05          0.00        19.73 o
   6   6   0         54.10         53.49        21.37 o
   7   6   0          7.64          0.00        28.93 o
   8   6   0        109.76        154.84        38.35 o
  -9   7   0         25.81          6.47        12.42 o
  -8   7   0         61.46         53.91         6.72 o
  -7   7   0         37.47         44.15         7.63 o
  -6   7   0        395.25        395.36        15.25 o
  -5   7   0         42.47         46.08         4.01 o
  -4   7   0        440.31        433.68        16.03 o
  -3   7   0        121.56        121.78         9.28 o
  -2   7   0        248.62        248.52        13.64 o
  -1   7   0        640.93        660.54        26.51 o
   0   7   0         29.36         49.49        10.74 o
   1   7   0         23.17          8.85        11.29 o
   2   7   0         19.43         14.22        14.29 o
   3   7   0        169.81         99.09        26.64 o
   4   7   0         72.29         35.87        19.68 o
   5   7   0         36.07          0.00        22.96 o
   6   7   0         17.99         42.40        53.03 o
   7   7   0         81.19        145.64        46.56 o
  -9   8   0         83.45         77.31        21.26 o
  -8   8   0        204.86        220.10        18.15 o
  -7   8   0        470.83        476.74        19.31 o
  -6   8   0          9.18          8.71         8.54 o
  -5   8   0          7.09          6.64         3.56 o
  -4   8   0        111.19        103.70         8.69 o
  -3   8   0          2.90         13.83         6.94 o
  -2   8   0        510.21        425.36        19.90 o
  -1   8   0         95.75         85.09        11.70 o
   0   8   0         32.00         49.77        12.94 o
   1   8   0         68.13         76.27        16.28 o
   2   8   0         11.12          4.49        15.27 o
   3   8   0         68.38         89.90        22.12 o
   4   8   0          0.61          0.00        19.30 o
   5   8   0        133.39        110.33        38.67 o
   6   8   0         33.26         42.25        24.76 o
  -8   9   0          0.29          0.00        13.77 o
  -7   9   0          1.69          0.00         9.90 o
  -6   9   0        108.05        119.72        11.47 o
  -5   9   0        128.59        134.56         8.06 o
  -4   9   0        102.81        103.98         9.78 o
  -3   9   0        647.72        700.63        41.13 o
  -2   9   0        253.44        261.51        18.30 o
  -1   9   0        103.07        108.01        15.36 o
   0   9   0         42.32         33.89        19.92 o
   1   9   0         10.81         14.62        22.51 o
   2   9   0         90.61         63.25        28.07 o
   3   9   0        133.71        109.66        24.93 o
   4   9   0         79.82          0.00        34.66 o
   5   9   0          0.53         23.28        37.38 o
   6   9   0          0.01         91.05        51.22 o
  -7  10   0         22.24         20.02        14.26 o
  -6  10   0         46.92         42.45        12.54 o
  -5  10   0         43.80         42.94         6.47 o
  -4  10   0          9.17         11.68         9.10 o
  -3  10   0        326.14        348.49        21.81 o
  -2  10   0         77.84         79.28        24.70 o
  -1  10   0         38.54         45.81        12.66 o
   0  10   0         64.10         54.58        24.32 o
   1  10   0        131.98        124.04        30.14 o
   2  10   0         50.59         87.69        31.82 o
   3  10   0         56.24        115.50        38.93 o
   4  10   0          6.23          0.00        39.58 o
  -6  11   0          0.82          6.22        17.87 o
  -5  11   0          0.06          4.62         7.49 o
  -4  11   0         21.18          6.28        11.68 o
  -3  11   0        227.73        258.88        20.15 o
  -2  11   0          7.72         44.49        23.80 o
  -1  11   0          4.58         20.95        26.39 o
   0  11   0         18.70         54.71        28.97 o
   1  11   0         18.03         13.45        31.69 o
   2  11   0         32.70         16.68        35.05 o
   3  11   0          9.08         85.75        42.29 o
  -4  12   0         40.24         27.02        14.14 o
  -3  12   0        108.42         99.25        19.04 o
  -2  12   0         59.86         95.32        29.62 o
  -1  12   0         23.77         19.79        30.01 o
   0  12   0          0.34          0.00        33.24 o
  -1 -12   1         15.81          0.00        34.02 o
   0 -12   1         31.68         66.74        36.22 o
   1 -12   1         69.21         62.60        31.17 o
   2 -12   1         85.13         43.94        21.61 o
   3 -12   1        165.00        175.98        29.23 o
   4 -12   1          0.41          5.15        15.48 o
  -3 -11   1         47.80         52.51        43.20 o
  -2 -11   1         50.02          0.00        33.24 o
  -1 -11   1        106.27         99.98        32.85 o
   0 -11   1          6.14          0.00        26.26 o
   1 -11   1          8.44         32.72        26.39 o
   2 -11   1        124.32        141.89        28.07 o
   3 -11   1         10.93          7.22        14.12 o
   4 -11   1        172.43        170.39        20.37 o
   5 -11   1          2.24         14.49        10.07 o
   6 -11   1          8.40          6.93        24.01 o
  -5 -10   1         57.77         65.32        49.80 o
  -4 -10   1          1.61         33.24        39.84 o
  -3 -10   1         70.28         10.99        34.53 o
  -2 -10   1         46.49        105.28        32.59 o
  -1 -10   1          0.29          0.00        20.95 o
   0 -10   1          0.76          0.00        25.61 o
   1 -10   1          0.72          0.62        10.31 o
   2 -10   1         11.27         24.32        21.99 o
   3 -10   1          0.51          8.87        11.29 o
   4 -10   1        194.06        192.23        14.66 o
   5 -10   1          7.67          0.00        10.28 o
   6 -10   1         66.39         89.05        11.12 o
   7 -10   1         10.23         18.71        13.93 o
  -6  -9   1         16.74         84.46        49.54 o
  -5  -9   1         64.25          0.00        39.97 o
  -4  -9   1         19.28         46.17        32.72 o
  -3  -9   1         27.71         44.36        30.52 o
  -2  -9   1        124.30        112.20        21.64 o
  -1  -9   1          3.28          0.00        19.53 o
   0  -9   1          0.06         39.58        19.66 o
   1  -9   1         31.97         40.84        12.83 o
   2  -9   1         13.76         35.68        10.74 o
   3  -9   1         67.31         70.58        11.00 o
   4  -9   1         87.85         86.97        10.25 o
   5  -9   1        388.53        392.57        24.45 o
   6  -9   1        107.67        115.94         8.07 o
   7  -9   1         16.21          3.98        10.74 o
   8  -9   1         28.42         17.17        13.41 o
  -7  -8   1          3.73         15.26        44.10 o
  -6  -8   1         93.39        175.77        49.02 o
  -5  -8   1          5.41         15.49        27.07 o
  -4  -8   1         44.43         31.52        22.81 o
  -3  -8   1          0.98          0.65        18.94 o
  -2  -8   1          4.25          2.59        25.80 o
  -1  -8   1        308.34        277.66        22.27 o
   0  -8   1         26.23         15.13        10.79 o
   1  -8   1          1.81          0.00         8.64 o
   2  -8   1        119.92        122.56        11.54 o
   3  -8   1        280.61        278.34        16.27 o
   4  -8   1         62.12         67.79         8.32 o
   5  -8   1         47.09         56.83         7.22 o
   6  -8   1        175.60        185.05        11.75 o
   7  -8   1         97.87        111.49         8.55 o
   8  -8   1         19.37         21.49         7.43 o
   9  -8   1        100.29         94.68        10.61 o
  -7  -7   1          0.00         29.40        36.80 o
  -6  -7   1         14.01          0.00        25.75 o
  -5  -7   1          3.57          3.98        20.84 o
  -4  -7   1         69.94        102.77        40.48 o
  -3  -7   1          1.49         24.91        16.69 o
  -2  -7   1        269.67        286.06        22.95 o
  -1  -7   1         13.23         26.34        11.29 o
   0  -7   1        111.32         99.95        12.34 o
   1  -7   1         51.87         51.90         9.37 o
   2  -7   1          0.87          0.07         7.95 o
   3  -7   1         53.03         48.79         7.73 o
   4  -7   1        130.05        141.78        10.67 o
   5  -7   1         22.92         23.17         5.98 o
   6  -7   1        623.60        628.46        23.27 o
   7  -7   1        384.13        392.40        18.33 o
   8  -7   1          0.12         18.11        14.87 o
   9  -7   1         72.49         54.58        21.21 o
  -8  -6   1         25.01         21.24       107.55 o
  -7  -6   1          0.16         42.77        72.04 o
  -6  -6   1        119.15         78.39        43.52 o
  -5  -6   1         71.62         93.88        21.16 o
  -4  -6   1          4.86          0.00        15.81 o
  -3  -6   1         69.33         99.59        16.37 o
  -2  -6   1        133.85        150.01        16.07 o
  -1  -6   1        252.08        247.21        17.65 o
   0  -6   1       1305.76       1439.48        49.24 o
   1  -6   1        184.12        178.14        12.32 o
   2  -6   1         55.75         67.49         7.24 o
   3  -6   1          5.60          4.15         5.82 o
   4  -6   1          0.07          0.10         4.44 o
   5  -6   1         79.82         88.57         7.72 o
   6  -6   1         42.79         30.39        11.38 o
   7  -6   1        102.87         96.23        16.81 o
   8  -6   1        137.20        124.81        21.08 o
   9  -6   1         15.70         22.38        23.15 o
  10  -6   1          0.02          0.00        28.84 o
  -9  -5   1         18.38         95.43        45.33 o
  -8  -5   1          1.44         78.00        29.80 o
  -7  -5   1        106.93        117.19        35.37 o
  -6  -5   1         63.55         65.01        22.24 o
  -5  -5   1          8.82          4.49        16.46 o
  -4  -5   1        237.65        285.11        21.17 o
  -3  -5   1         96.60        126.11        15.14 o
  -2  -5   1         18.79         21.86        13.71 o
  -1  -5   1       2641.38       2877.76        91.91 o
   0  -5   1          2.44          0.49         6.54 o
   1  -5   1        203.64        202.79        11.84 o
   2  -5   1        112.10        119.87         8.64 o
   3  -5   1         21.51         27.80         4.88 o
   4  -5   1         12.10         12.37         5.63 o
   5  -5   1        448.52        479.98        26.90 o
   6  -5   1         61.73         69.13         7.38 o
   7  -5   1        111.58        146.88        23.02 o
   8  -5   1          0.48          0.76        10.90 o
   9  -5   1         32.62         61.02        12.93 o
  10  -5   1         18.98         31.70        22.38 o
  -9  -4   1        193.40        173.85        36.45 o
  -8  -4   1          4.94         28.07        31.17 o
  -7  -4   1         13.11          0.00        40.16 o
  -6  -4   1          0.07          0.00        17.25 o
  -5  -4   1         34.21         52.64        17.98 o
  -4  -4   1        123.06        111.63        15.90 o
  -3  -4   1        511.79        531.73        26.07 o
  -2  -4   1         16.47         15.13        15.52 o
  -1  -4   1       2784.06       2925.27        91.87 o
   0  -4   1       7274.37       7328.47       219.40 o
   1  -4   1        383.00        356.89        14.50 o
   2  -4   1          1.62          5.67         3.87 o
   3  -4   1        184.96        178.88        12.29 o
   4  -4   1        449.67        453.05        16.33 o
   5  -4   1          2.60          3.77         9.57 o
   6  -4   1        287.54        295.14        17.98 o
   7  -4   1       1241.02       1217.94        42.81 o
   8  -4   1        137.71        137.62        17.33 o
   9  -4   1         64.74         80.71        16.94 o
  10  -4   1         34.16          0.00        42.04 o
 -10  -3   1         99.40         57.69        45.01 o
  -9  -3   1         15.92          5.69        28.48 o
  -8  -3   1        384.65        368.34        86.85 o
  -7  -3   1        206.46        226.35        24.00 o
  -6  -3   1        293.32        295.65        25.09 o
  -5  -3   1        125.13        147.14        17.49 o
  -4  -3   1        135.50        126.74        14.56 o
  -3  -3   1        211.70        222.89        16.36 o
  -2  -3   1        217.12        233.00        22.12 o
  -1  -3   1        195.62        185.43        11.75 o
   0  -3   1        151.87        128.16         8.87 o
   1  -3   1       2112.73       2106.95        64.16 o
   2  -3   1        210.46        211.47        12.29 o
   3  -3   1         33.54         34.44         4.20 o
   4  -3   1         55.09         53.54         5.83 o
   5  -3   1        187.68        188.56        11.65 o
   6  -3   1        111.25        118.22        11.00 o
   7  -3   1       1197.97       1217.21        44.03 o
   8  -3   1         13.09         26.64        13.02 o
   9  -3   1         38.53         48.43        20.44 o
  10  -3   1        101.67         69.85        24.20 o
 -10  -2   1          9.51         22.63        38.93 o
  -9  -2   1         48.88         52.93        25.32 o
  -8  -2   1          1.37          1.14        18.28 o
  -7  -2   1        810.05        831.66        42.36 o
  -6  -2   1         56.61         70.79        15.69 o
  -5  -2   1         32.53         40.53        11.84 o
  -4  -2   1        275.57        279.03        17.19 o
  -3  -2   1        107.91        119.90        15.00 o
  -2  -2   1        213.33        200.92        11.95 o
  -1  -2   1        515.45        539.65        20.16 o
   0  -2   1          0.02          9.51         3.88 o
   1  -2   1         32.05         48.03         3.19 o
   2  -2   1       4907.91       4646.32       138.10 o
   3  -2   1          0.30          0.00         3.37 o
   4  -2   1         47.50         44.57         6.37 o
   5  -2   1        238.35        226.51        14.05 o
   6  -2   1        636.37        627.30        26.58 o
   7  -2   1        547.85        543.55        26.80 o
   8  -2   1          3.24          0.00        15.71 o
   9  -2   1          9.04         32.27        20.05 o
  10  -2   1         72.69         24.80        47.86 o
 -10  -1   1         39.83          0.00        60.21 o
  -9  -1   1          2.56          0.00        21.63 o
  -8  -1   1        357.26        360.77        29.02 o
  -7  -1   1        216.01        202.69        20.56 o
  -6  -1   1        171.14        158.92        17.17 o
  -5  -1   1         80.88         94.52        12.21 o
  -4  -1   1        127.76        145.16        12.16 o
  -3  -1   1       3767.77       3662.71       112.58 o
  -2  -1   1        807.35        765.72        26.80 o
  -1  -1   1         17.05         14.78         4.41 o
   0  -1   1       3023.94       2683.89        65.41 o
   1  -1   1       1555.50       1431.66        61.57 o
   2  -1   1       1406.03       1258.73        55.75 o
   3  -1   1          1.43          0.00         6.08 o
   4  -1   1         62.97         79.03        12.42 o
   5  -1   1          1.20          3.82         7.18 o
   6  -1   1        708.00        710.75        30.47 o
   7  -1   1         15.67         38.31        12.79 o
   8  -1   1        682.43        695.05       111.75 o
   9  -1   1         19.67          0.00        32.08 o
  10  -1   1          8.74          0.00        45.14 o
 -10   0   1          3.20          0.00        33.37 o
  -9   0   1         82.94         81.09        21.03 o
  -8   0   1          6.16         32.44        32.21 o
  -7   0   1        330.39        323.69        23.15 o
  -6   0   1        113.34        112.37        13.50 o
  -5   0   1        901.81        892.31        34.06 o
  -4   0   1        101.67        125.26        10.93 o
  -3   0   1          1.35          1.41         6.98 o
  -2   0   1      14012.49      12933.93       540.38 o
  -1   0   1       1327.69       1255.76        54.19 o
   1   0   1        658.49        618.95        20.35 o
   2   0   1       4589.32       4371.88       131.47 o
   3   0   1         64.83         64.37         7.64 o
   4   0   1          3.38          5.75         7.31 o
   5   0   1         13.49         12.31         9.77 o
   6   0   1        230.09        254.88        19.54 o
   7   0   1        405.47        403.31        26.52 o
   8   0   1        130.94        156.57        21.71 o
   9   0   1        189.53        217.03        42.81 o
  10   0   1         29.25         24.06        31.95 o
 -10   1   1         39.36         25.24        24.96 o
  -9   1   1         14.95         12.10        17.92 o
  -8   1   1         18.26         44.58        14.54 o
  -7   1   1         86.02         97.93        14.45 o
  -6   1   1        314.82        324.21        19.08 o
  -5   1   1         20.09         22.36         6.99 o
  -4   1   1        101.95        116.30         9.33 o
  -3   1   1        931.20        923.73        30.13 o
  -2   1   1        558.70        547.25        17.79 o
  -1   1   1        338.91        348.04         8.96 o
   0   1   1        615.99        626.99        20.12 o
   1   1   1        924.14        828.05        27.62 o
   2   1   1         24.97         22.27         5.75 o
   3   1   1        106.09        105.51        14.29 o
   4   1   1          6.12          3.88        12.03 o
   5   1   1         48.29         87.56        17.72 o
   6   1   1         33.29         34.99        13.20 o
   7   1   1        856.98        850.84        40.58 o
   8   1   1        183.43        194.09        24.85 o
   9   1   1        178.58        207.68        29.11 o
  10   1   1        111.00          0.00        36.60 o
 -10   2   1        122.60        155.92        24.27 o
  -9   2   1        144.94        139.08        19.21 o
  -8   2   1          5.12         10.03        12.12 o
  -7   2   1         33.31         29.89        10.60 o
  -6   2   1        106.38        130.94        15.00 o
  -5   2   1        810.64        849.78        29.80 o
  -4   2   1        112.56         96.09         7.27 o
  -3   2   1        227.45        204.05         8.01 o
  -2   2   1         21.95         20.31         2.20 o
  -1   2   1       3119.20       2980.51        88.53 o
   0   2   1        981.51        886.99        55.87 o
   1   2   1        823.44        777.47        27.02 o
   2   2   1        547.31        572.00        23.00 o
   3   2   1         37.24         24.29         8.73 o
   4   2   1         57.31         69.91        10.71 o
   5   2   1          6.38          5.66         9.61 o
   6   2   1        156.01        156.98        41.91 o
   7   2   1         11.91          9.19        17.12 o
   8   2   1         46.97         26.71        29.49 o
   9   2   1         81.38         98.31        29.14 o
  10   2   1          0.00          8.02        39.19 o
 -10   3   1         46.16         45.40        23.02 o
  -9   3   1        576.86        612.02        31.26 o
  -8   3   1         58.34         72.98        12.04 o
  -7   3   1         23.86         18.55         8.37 o
  -6   3   1        114.39        117.05        10.22 o
  -5   3   1         28.32         30.14         5.69 o
  -4   3   1        629.47        553.96        27.68 o
  -3   3   1       1124.64       1092.66        46.30 o
  -2   3   1       2822.21       2677.58       112.14 o
  -1   3   1        799.97        813.00        26.11 o
   0   3   1       1734.22       1763.55        55.42 o
   1   3   1        239.51        227.78        12.67 o
   2   3   1        179.99        179.67        12.80 o
   3   3   1          1.88          4.33        12.55 o
   4   3   1        212.96        227.22        17.50 o
   5   3   1        253.81        282.70        22.27 o
   6   3   1         57.68         47.22        17.93 o
   7   3   1        311.11        283.37        26.70 o
   8   3   1        123.01        151.15        28.92 o
   9   3   1         79.88          9.16        78.83 o
 -10   4   1         51.50         51.73        15.15 o
  -9   4   1          1.26          0.00        11.70 o
  -8   4   1         27.42         22.51        16.56 o
  -7   4   1        116.30        108.47         8.78 o
  -6   4   1         46.11         55.87        10.22 o
  -5   4   1        209.41        210.05        13.71 o
  -4   4   1        194.04        202.29         9.96 o
  -3   4   1        741.45        806.06        30.99 o
  -2   4   1         79.78         81.62         4.19 o
  -1   4   1        244.87        255.57        11.59 o
   0   4   1       1967.98       1959.12        62.28 o
   1   4   1        768.52        824.15        31.00 o
   2   4   1       1729.45       1819.55        61.32 o
   3   4   1          0.95          0.00         9.86 o
   4   4   1          0.02          0.00        15.65 o
   5   4   1         20.56         19.25        15.89 o
   6   4   1          0.61          0.00        16.86 o
   7   4   1        140.63        155.04        36.02 o
   8   4   1          1.12          0.00        49.73 o
   9   4   1          5.14         76.80        36.77 o
 -10   5   1          3.08          8.41        24.70 o
  -9   5   1          7.58         16.94        18.62 o
  -8   5   1          0.35         10.48        13.97 o
  -7   5   1         15.62         27.16        10.22 o
  -6   5   1         11.62         14.23         6.47 o
  -5   5   1         93.28         95.09         4.97 o
  -4   5   1          0.42          0.00         6.55 o
  -3   5   1        741.33        823.89        36.34 o
  -2   5   1       1009.63       1008.29        33.24 o
  -1   5   1       2555.91       2621.82        81.03 o
   0   5   1        360.84        396.94        26.64 o
   1   5   1          1.01          2.96         8.00 o
   2   5   1         28.25         27.81        10.79 o
   3   5   1         64.63         75.90        16.43 o
   4   5   1         72.09         70.72        17.53 o
   5   5   1         57.63         63.88        18.90 o
   6   5   1        102.00         59.11        22.59 o
   7   5   1          8.20         18.07        20.60 o
   8   5   1         59.47         20.47        31.64 o
 -10   6   1          8.70          0.00        18.88 o
  -9   6   1        512.72        486.96        32.59 o
  -8   6   1          0.10         14.74         9.96 o
  -7   6   1        250.44        258.55        13.84 o
  -6   6   1          3.24          0.00         4.97 o
  -5   6   1         23.25         33.04         8.82 o
  -4   6   1        358.81        361.52        19.64 o
  -3   6   1        391.24        387.89        20.82 o
  -2   6   1        108.02         97.62         7.58 o
  -1   6   1        245.90        224.28        13.75 o
   0   6   1         83.86         63.99        10.05 o
   1   6   1          0.18          0.22         9.01 o
   2   6   1         94.14        117.21        15.46 o
   3   6   1          6.86          0.00        21.92 o
   4   6   1         45.27         31.59        20.89 o
   5   6   1        177.85        192.80        25.75 o
   6   6   1         76.07        110.36        36.60 o
   7   6   1        220.89        266.62        55.55 o
   8   6   1          5.83          0.00        47.47 o
  -9   7   1        161.87        181.98        17.90 o
  -8   7   1        180.02        182.67        16.20 o
  -7   7   1         19.61         29.50         7.61 o
  -6   7   1          6.35          1.31         4.74 o
  -5   7   1         16.00         22.65         5.05 o
  -4   7   1        246.66        245.63         9.36 o
  -3   7   1        184.27        201.12        16.56 o
  -2   7   1          7.18          9.23         6.52 o
  -1   7   1          7.09         13.40         8.05 o
   0   7   1        507.17        485.06        24.46 o
   1   7   1          3.11          3.54        21.79 o
   2   7   1         68.86         81.62        15.67 o
   3   7   1          7.77         11.79        22.38 o
   4   7   1        170.55        147.53        22.73 o
   5   7   1        476.44        443.59        44.88 o
   6   7   1          4.97          3.41        47.79 o
   7   7   1        107.54         28.71        35.44 o
  -9   8   1        149.21        165.17        17.81 o
  -8   8   1        174.84        215.92        18.71 o
  -7   8   1         86.27         96.82         9.99 o
  -6   8   1         16.80         20.34         6.57 o
  -5   8   1         51.77         49.97         8.39 o
  -4   8   1         31.65         37.48         5.50 o
  -3   8   1        158.80        169.82        17.07 o
  -2   8   1          1.66          0.00        11.64 o
  -1   8   1        119.26        112.89        28.58 o
   0   8   1         22.21         31.66        18.30 o
   1   8   1         17.12         20.23        13.65 o
   2   8   1         33.19         23.31        22.70 o
   3   8   1          9.54          0.00        19.51 o
   4   8   1        176.64        202.18        31.20 o
   5   8   1         47.98        104.25        44.88 o
   6   8   1        210.53        276.79        51.09 o
  -8   9   1         14.13          0.00        17.07 o
  -7   9   1          6.67          1.09         8.46 o
  -6   9   1         13.02         13.38         8.46 o
  -5   9   1        125.68        141.73        12.86 o
  -4   9   1        201.41        191.24        12.39 o
  -3   9   1        250.51        240.96        24.83 o
  -2   9   1        930.48        767.37        46.04 o
  -1   9   1        416.55        359.76        35.05 o
   0   9   1        394.55        368.49        38.28 o
   1   9   1          8.76          0.00        21.34 o
   2   9   1          0.13         29.23        29.23 o
   3   9   1          5.76          0.00        28.71 o
   4   9   1         85.39         86.53        36.60 o
   5   9   1          0.08          5.04        40.22 o
  -7  10   1          5.78         14.50        19.46 o
  -6  10   1         35.19         44.02        11.86 o
  -5  10   1         16.61         11.58        12.41 o
  -4  10   1         78.98         71.05        18.17 o
  -3  10   1         57.50         38.54        16.94 o
  -2  10   1        279.89        301.71        21.65 o
  -1  10   1         74.64         85.62        23.80 o
   0  10   1         62.34         43.59        24.19 o
   1  10   1        122.62         93.90        29.62 o
   2  10   1          2.01         27.94        28.45 o
   3  10   1         37.79         20.56        33.63 o
   4  10   1         96.89        112.78        41.91 o
  -6  11   1          6.47          0.00        14.84 o
  -5  11   1          0.01          9.50        16.09 o
  -4  11   1         47.31         36.52        11.32 o
  -3  11   1        328.27        382.20        37.25 o
  -2  11   1        283.74        253.51        31.30 o
  -1  11   1        272.16        200.61        32.46 o
   0  11   1          0.01         20.95        25.35 o
   1  11   1          0.00          0.00        32.46 o
   2  11   1          0.20          0.00        31.82 o
  -3  12   1          0.20          0.00        23.93 o
  -2  12   1         56.71        125.07        30.78 o
  -1  12   1         64.46         71.91        32.46 o
   0  12   1          4.26          0.00        31.95 o
  -1 -12   2          2.62          6.21        37.38 o
   0 -12   2         32.56         22.89        33.50 o
   1 -12   2          5.34         31.17        33.63 o
   2 -12   2          0.00         23.73        22.33 o
   3 -12   2         62.64         48.18        39.45 o
   4 -12   2         15.87         29.46        17.40 o
  -3 -11   2        279.78        270.45        51.22 o
  -2 -11   2          2.69         32.08        34.79 o
  -1 -11   2        197.41        188.96        37.51 o
   0 -11   2         16.55          0.00        27.55 o
   1 -11   2          1.12          6.85        23.80 o
   2 -11   2          7.55          0.34        19.47 o
   3 -11   2         40.01         47.96        15.98 o
   4 -11   2          2.43          0.00        13.59 o
   5 -11   2        135.54        140.23        16.36 o
   6 -11   2        167.77        183.87        31.17 o
  -5 -10   2          1.69         17.20        48.24 o
  -4 -10   2         48.56         68.03        42.81 o
  -3 -10   2          1.12         37.38        34.15 o
  -2 -10   2         16.82         49.92        30.91 o
  -1 -10   2          5.13         25.35        26.64 o
   0 -10   2          2.69          0.00        24.06 o
   1 -10   2         12.80          9.98         9.05 o
   2 -10   2          2.53          0.00        18.50 o
   3 -10   2         11.06          0.00        16.56 o
   4 -10   2          3.25         30.14        15.00 o
   5 -10   2        116.40        113.22        15.20 o
   6 -10   2        140.50        117.11        12.14 o
   7 -10   2          0.16          3.65         8.28 o
  -6  -9   2         82.13         27.16        39.32 o
  -5  -9   2         56.02         71.52        41.26 o
  -4  -9   2        105.45        100.86        17.18 o
  -3  -9   2        150.98        132.06        34.15 o
  -2  -9   2         57.43         23.27        18.28 o
  -1  -9   2         13.28          9.18        22.25 o
   0  -9   2          1.30          0.00        17.20 o
   1  -9   2          0.17          2.96        12.16 o
   2  -9   2         11.99          5.66         8.77 o
   3  -9   2        162.67        132.29        14.12 o
   4  -9   2         16.73         21.80         9.70 o
   5  -9   2        108.64        123.62        12.04 o
   6  -9   2        184.38        168.11        17.59 o
   7  -9   2          1.45          0.00        10.69 o
   8  -9   2          1.23          5.14        15.26 o
  -7  -8   2        127.62        148.22        43.85 o
  -6  -8   2         16.16          0.00        40.35 o
  -5  -8   2          6.08          0.96        32.85 o
  -4  -8   2        118.64        122.88        26.09 o
  -3  -8   2        268.02        298.08        37.90 o
  -2  -8   2         48.82         28.87        25.67 o
  -1  -8   2         15.37         11.35        12.85 o
   0  -8   2         13.21         19.45        12.07 o
   1  -8   2          0.04          0.00         9.76 o
   2  -8   2          0.23         13.45        13.00 o
   3  -8   2        513.96        497.05        32.98 o
   4  -8   2        453.22        448.11        20.73 o
   5  -8   2        690.20        731.00        28.15 o
   6  -8   2        291.74        299.47        17.37 o
   7  -8   2          0.09          0.00         9.87 o
   8  -8   2         98.71        115.09        14.16 o
   9  -8   2          1.53          3.95        17.59 o
  -8  -7   2         80.12        150.42        54.97 o
  -7  -7   2         15.96          0.00        48.95 o
  -6  -7   2         33.80          2.11        46.63 o
  -5  -7   2          1.35          0.00        21.80 o
  -4  -7   2         55.52         76.99        23.60 o
  -3  -7   2         11.73         12.04        21.99 o
  -2  -7   2         17.29          0.00        17.46 o
  -1  -7   2          0.29          0.00        10.79 o
   0  -7   2          9.80          4.75        14.23 o
   1  -7   2        210.47        220.06        15.58 o
   2  -7   2          3.71          0.00         7.76 o
   3  -7   2         92.95         84.57         9.39 o
   4  -7   2        993.16        942.05        33.10 o
   5  -7   2         34.55         42.81        14.55 o
   6  -7   2        174.81        174.91        13.77 o
   7  -7   2         84.86         77.95        11.72 o
   8  -7   2          0.55          0.00        19.27 o
   9  -7   2          0.17         28.97        25.09 o
  -8  -6   2         53.77         92.01        34.07 o
  -7  -6   2        261.61        279.56        33.56 o
  -6  -6   2         67.24         65.62        36.93 o
  -5  -6   2          0.02          5.09        18.54 o
  -4  -6   2         78.42        109.17        19.32 o
  -3  -6   2         88.46        100.54        15.73 o
  -2  -6   2         18.01         19.27        12.11 o
  -1  -6   2         31.67         54.89        11.15 o
   0  -6   2        161.11        179.41        17.91 o
   1  -6   2        285.83        283.48        15.51 o
   2  -6   2        256.87        264.72        17.40 o
   3  -6   2         98.34         91.99         8.48 o
   4  -6   2          0.28          0.00         7.11 o
   5  -6   2        578.03        566.57        22.63 o
   6  -6   2          4.41          0.00        12.03 o
   7  -6   2          0.02          0.00        15.78 o
   8  -6   2         45.47         26.75        10.67 o
   9  -6   2          1.05          4.58        23.02 o
  -9  -5   2          3.22         49.21        35.64 o
  -8  -5   2         99.83         58.33        28.71 o
  -7  -5   2         24.45          2.94        23.93 o
  -6  -5   2        724.28        700.29        41.98 o
  -5  -5   2        138.96        123.12        20.35 o
  -4  -5   2        565.61        550.74        30.87 o
  -3  -5   2       1349.69       1438.98        52.86 o
  -2  -5   2          1.23          0.00        13.06 o
  -1  -5   2        194.71        233.74        17.27 o
   0  -5   2         21.25         25.06         7.36 o
   1  -5   2        115.97         97.18         8.73 o
   2  -5   2         25.29         39.32         6.24 o
   3  -5   2        322.11        309.82        13.94 o
   4  -5   2          6.87         13.58         7.89 o
   5  -5   2          3.30          5.82         6.10 o
   6  -5   2        120.23        119.51        13.58 o
   7  -5   2         14.52          0.27         9.18 o
   8  -5   2        257.48        238.15        19.56 o
   9  -5   2          2.66         38.54        30.27 o
  10  -5   2         32.93         55.23        39.19 o
  -9  -4   2          2.93         15.31        42.04 o
  -8  -4   2         23.16         26.53        37.96 o
  -7  -4   2         37.34         61.99        22.68 o
  -6  -4   2        106.13        155.73        22.76 o
  -5  -4   2        131.47        142.08        18.88 o
  -4  -4   2        150.14        166.38        16.81 o
  -3  -4   2        776.51        747.92        31.91 o
  -2  -4   2        563.09        583.28        25.93 o
  -1  -4   2        509.39        513.46        22.29 o
   0  -4   2          0.12          0.00         5.65 o
   1  -4   2          1.27          7.18         4.10 o
   2  -4   2         24.93         28.99         6.79 o
   3  -4   2         12.89         10.85         4.55 o
   4  -4   2        636.94        691.00        24.46 o
   5  -4   2        292.03        279.51        14.33 o
   6  -4   2         37.95         26.33         8.20 o
   7  -4   2         11.33         21.86        10.24 o
   8  -4   2         33.37         37.60        29.49 o
   9  -4   2         26.85         19.62        26.51 o
  10  -4   2          2.45         66.35        40.87 o
 -10  -3   2          0.83         69.84        44.23 o
  -9  -3   2        112.08        122.65        72.56 o
  -8  -3   2        118.74        118.75        24.83 o
  -7  -3   2        337.50        345.93        29.44 o
  -6  -3   2        845.73        836.05        40.01 o
  -5  -3   2          4.70          6.03        31.24 o
  -4  -3   2         68.30         68.49        12.48 o
  -3  -3   2        218.15        199.70        14.68 o
  -2  -3   2         48.66         72.24         9.41 o
  -1  -3   2         34.61         42.57         7.27 o
   0  -3   2        210.74        214.40        11.06 o
   1  -3   2        768.98        733.81        24.88 o
   2  -3   2        455.35        451.86        16.69 o
   3  -3   2         12.39         14.03         4.85 o
   4  -3   2         45.71         47.78         6.38 o
   5  -3   2       1240.45       1290.33        43.54 o
   6  -3   2         10.66          2.77         8.31 o
   7  -3   2        249.10        267.16        27.81 o
   8  -3   2        109.71        113.16        16.72 o
   9  -3   2         27.02         44.35        17.51 o
  10  -3   2         17.73         11.25        38.41 o
 -10  -2   2         32.72         28.71        38.16 o
  -9  -2   2          0.94          0.00        30.07 o
  -8  -2   2         25.01         56.59        19.65 o
  -7  -2   2        234.18        260.56        24.46 o
  -6  -2   2          3.79          0.00        12.20 o
  -5  -2   2        401.86        426.92        24.10 o
  -4  -2   2          2.26          7.63        10.09 o
  -3  -2   2        961.11        957.42        71.72 o
  -2  -2   2        265.88        279.95        14.95 o
  -1  -2   2          0.44         11.33         5.17 o
   0  -2   2       1135.29       1013.71        32.45 o
   1  -2   2       8714.20       8025.00       238.02 o
   2  -2   2       5879.25       5729.86       241.86 o
   3  -2   2        129.08        139.30        13.19 o
   4  -2   2         24.20         14.36         9.70 o
   5  -2   2        126.46        161.54        19.01 o
   6  -2   2        284.26        285.84        29.36 o
   7  -2   2        158.60        135.03        26.26 o
   8  -2   2         10.20         20.20        18.73 o
   9  -2   2          6.62         12.31        18.49 o
  10  -2   2        101.01        100.77        19.39 o
 -10  -1   2         10.45         43.34        27.76 o
  -9  -1   2         15.88          0.00        21.28 o
  -8  -1   2         10.98          4.46        30.85 o
  -7  -1   2         19.37         20.64        14.08 o
  -6  -1   2         36.79         22.25        11.80 o
  -5  -1   2        832.21        896.92        44.95 o
  -4  -1   2         75.61         88.20        10.93 o
  -3  -1   2       4268.54       4257.59       130.05 o
  -2  -1   2       2686.17       2600.95        80.44 o
  -1  -1   2       3084.87       3071.33        75.87 o
   0  -1   2        247.13        254.15         8.88 o
   1  -1   2       3975.01       4122.62       123.33 o
   2  -1   2          3.89          0.00         3.79 o
   3  -1   2       2664.88       2667.44        82.63 o
   4  -1   2         55.62         68.48         8.99 o
   5  -1   2         24.87         31.72        12.42 o
   6  -1   2         78.34         80.33        13.20 o
   7  -1   2         44.16         58.42        14.20 o
   8  -1   2        180.53        218.16        23.29 o
   9  -1   2        126.01        140.03        23.36 o
  10  -1   2        117.87        131.37        34.43 o
 -10   0   2          0.19          0.00        40.10 o
  -9   0   2          0.59         30.28        24.01 o
  -8   0   2          4.53          0.00        14.79 o
  -7   0   2         60.48         75.28        14.52 o
  -6   0   2        139.56        156.12        15.23 o
  -5   0   2         20.96         36.30        16.10 o
  -4   0   2        600.65        597.30        24.89 o
  -3   0   2          2.88          1.29         6.85 o
  -2   0   2       4291.75       4288.50       181.98 o
  -1   0   2          2.19          5.02         2.58 o
   0   0   2       1927.86       1771.82        54.10 o
   1   0   2      10108.96       9359.60       277.34 o
   2   0   2       1308.12       1307.69        42.44 o
   3   0   2        267.73        267.29        14.31 o
   4   0   2         48.61         33.31        10.02 o
   5   0   2          0.03          0.00        10.80 o
   6   0   2          0.25          0.00        10.65 o
   7   0   2         73.42         76.83        17.11 o
   8   0   2        291.49        264.49        26.20 o
   9   0   2          4.17         41.83        23.15 o
  10   0   2        216.55          0.00        39.84 o
 -10   1   2        224.69        175.86        28.97 o
  -9   1   2          0.28         18.98        17.42 o
  -8   1   2         28.40         41.56        19.01 o
  -7   1   2         47.04         55.53        12.80 o
  -6   1   2        424.43        423.64        21.21 o
  -5   1   2         48.70         66.46         8.73 o
  -4   1   2       1390.91       1455.90        47.10 o
  -3   1   2        448.22        433.36        16.23 o
  -2   1   2         72.35         73.37         4.16 o
  -1   1   2       3894.86       3874.73       115.28 o
   0   1   2        928.34        855.37        27.67 o
   1   1   2        109.63        100.16         7.91 o
   2   1   2       1482.33       1364.50        45.09 o
   3   1   2       1178.88       1196.14        76.18 o
   4   1   2        270.85        290.64        23.22 o
   5   1   2        283.00        262.99        19.92 o
   6   1   2         23.48         18.76        13.08 o
   7   1   2        369.62        336.39        27.24 o
   8   1   2         10.01          0.00        19.34 o
   9   1   2        184.72        168.23        44.10 o
  10   1   2         27.52         36.00        26.93 o
 -10   2   2         18.86         17.03        19.35 o
  -9   2   2         44.54         54.76        15.89 o
  -8   2   2         67.82         71.63        17.65 o
  -7   2   2         39.55         46.60        12.29 o
  -6   2   2         54.80         54.00         8.90 o
  -5   2   2         22.59         27.59         6.06 o
  -4   2   2          0.63          6.73         4.09 o
  -3   2   2         38.51         38.19         2.82 o
  -2   2   2        592.36        562.96        14.53 o
  -1   2   2          0.98          0.00         2.91 o
   0   2   2        901.46        857.78        28.40 o
   1   2   2        442.76        403.06        17.06 o
   2   2   2         14.71          9.57         6.90 o
   3   2   2        342.99        349.97        19.30 o
   4   2   2          0.01         11.50         8.88 o
   5   2   2         12.35         33.49        20.89 o
   6   2   2         81.13        114.07        18.78 o
   7   2   2        126.93        131.42        21.78 o
   8   2   2          4.28         71.13        21.23 o
   9   2   2         13.90          0.00        26.58 o
 -10   3   2        348.56        362.80        43.07 o
  -9   3   2         55.56         57.86        14.66 o
  -8   3   2          3.69          0.00        10.24 o
  -7   3   2         18.00         18.13        12.09 o
  -6   3   2          2.20          0.00         9.18 o
  -5   3   2          5.03          6.49         3.04 o
  -4   3   2        450.68        445.96        21.73 o
  -3   3   2          5.88          9.24         7.87 o
  -2   3   2       1553.75       1453.70        35.69 o
  -1   3   2         15.65         13.97         4.40 o
   0   3   2        117.82        125.66         9.19 o
   1   3   2          0.06          0.00         5.87 o
   2   3   2          4.66          2.20         7.72 o
   3   3   2         44.13         39.89        10.59 o
   4   3   2          2.20          0.00        19.01 o
   5   3   2        475.34        484.16        48.83 o
   6   3   2        350.40        326.46        29.88 o
   7   3   2        124.55        157.21        23.41 o
   8   3   2         17.63          7.01        23.80 o
   9   3   2         17.24         46.37        31.39 o
 -10   4   2         21.94         14.41        33.69 o
  -9   4   2          6.67          4.82         7.34 o
  -8   4   2         69.63         75.93         8.93 o
  -7   4   2         19.69         19.14        11.25 o
  -6   4   2        103.06        112.53        11.90 o
  -5   4   2         83.24         80.97         8.02 o
  -4   4   2          2.35          0.00         6.67 o
  -3   4   2          8.27          5.30         2.33 o
  -2   4   2        692.78        672.27        21.76 o
  -1   4   2        131.07        154.34        11.19 o
   0   4   2          3.40          8.24         5.90 o
   1   4   2         29.38         30.28         8.08 o
   2   4   2         43.20         52.55         9.71 o
   3   4   2          3.10          0.00        11.45 o
   4   4   2         60.59         62.16        15.11 o
   5   4   2         33.14         41.98        16.83 o
   6   4   2         50.19         39.54        20.78 o
   7   4   2        254.24        199.41        44.30 o
   8   4   2         48.75        105.13        29.67 o
   9   4   2        114.36        112.53        49.15 o
 -10   5   2        178.94        197.76        27.68 o
  -9   5   2        143.43        142.53        20.82 o
  -8   5   2         41.70         45.92        12.68 o
  -7   5   2         56.31         65.32         9.57 o
  -6   5   2          0.07          4.91         3.10 o
  -5   5   2          5.10         11.18         8.60 o
  -4   5   2        180.37        191.41        12.67 o
  -3   5   2         30.40         23.80         4.40 o
  -2   5   2        272.39        251.05        11.10 o
  -1   5   2         78.82         75.66        11.64 o
   0   5   2        703.72        655.62        26.02 o
   1   5   2         32.42         43.98         9.16 o
   2   5   2         32.94         18.16        10.35 o
   3   5   2         12.44          0.00        11.63 o
   4   5   2         47.19         70.00        16.81 o
   5   5   2         90.49         76.34        34.08 o
   6   5   2         12.28          9.65        49.08 o
   7   5   2         27.15          0.00        27.07 o
   8   5   2         23.80         68.53        34.38 o
 -10   6   2         22.68          0.00        16.30 o
  -9   6   2          4.44          0.00         9.96 o
  -8   6   2         46.95         43.06        11.01 o
  -7   6   2          8.99          8.68         7.52 o
  -6   6   2         60.97         56.79         5.26 o
  -5   6   2          1.70          3.14         8.15 o
  -4   6   2         47.46         51.19        11.64 o
  -3   6   2         47.56         50.57         7.63 o
  -2   6   2         64.57         64.49         6.93 o
  -1   6   2        700.61        674.14        26.15 o
   0   6   2         62.76         54.66        10.09 o
   1   6   2         64.57         46.58        11.52 o
   2   6   2         34.84         58.50        13.57 o
   3   6   2         78.93         85.15        15.96 o
   4   6   2         26.58         57.77        23.67 o
   5   6   2       1125.01       1137.31        67.45 o
   6   6   2         62.61         73.76        24.75 o
   7   6   2        179.37        175.16        86.92 o
  -9   7   2         44.64         42.23        14.31 o
  -8   7   2          4.68          0.00         9.59 o
  -7   7   2        110.81        111.16        11.84 o
  -6   7   2          1.65          4.98        10.64 o
  -5   7   2         30.60         43.86        10.88 o
  -4   7   2          7.58          8.81         2.23 o
  -3   7   2        218.66        212.89        16.68 o
  -2   7   2       1227.42       1184.88        39.89 o
  -1   7   2        222.41        199.96        15.59 o
   0   7   2         18.15         13.38        10.69 o
   1   7   2         53.71         33.55        12.82 o
   2   7   2         23.89         26.23        17.98 o
   3   7   2        251.95        197.29        23.45 o
   4   7   2        443.28        461.91        90.73 o
   5   7   2         14.24         43.94        23.87 o
   6   7   2        422.29        529.52        55.75 o
   7   7   2         14.07         24.96        46.56 o
  -9   8   2         29.10         21.74        18.76 o
  -8   8   2          0.18          0.00         9.38 o
  -7   8   2         91.57        100.41         8.04 o
  -6   8   2         34.35         31.96         5.46 o
  -5   8   2         66.11         74.06         8.10 o
  -4   8   2          4.93          2.72         6.21 o
  -3   8   2        117.23        167.62        18.62 o
  -2   8   2        921.19        889.55        32.96 o
  -1   8   2        954.23        903.00        35.90 o
   0   8   2         37.20         47.77        25.48 o
   1   8   2          4.32         13.06        18.50 o
   2   8   2          0.14          7.63        16.53 o
   3   8   2         53.78         25.44        20.79 o
   4   8   2        229.25        260.88        43.20 o
   5   8   2         11.78         35.70        36.34 o
   6   8   2        452.86        533.27        66.61 o
  -8   9   2          0.03          0.00        17.58 o
  -7   9   2         10.31         12.85         6.63 o
  -6   9   2         86.14         88.25         9.72 o
  -5   9   2         38.31         44.48        10.07 o
  -4   9   2         26.90         33.37         9.70 o
  -3   9   2        121.60        117.57        16.94 o
  -2   9   2        797.57        731.30        30.70 o
  -1   9   2        301.35        316.95        23.90 o
   0   9   2         23.54         50.44        23.02 o
   1   9   2        171.04        202.55        36.73 o
   2   9   2          5.40         27.68        25.87 o
   3   9   2         59.36         55.87        32.98 o
   4   9   2         53.98         59.11        38.41 o
   5   9   2         23.67          0.00        42.16 o
  -7  10   2          8.95         33.05        19.09 o
  -6  10   2          9.01          0.93        11.09 o
  -5  10   2          0.12          0.00        12.63 o
  -4  10   2          1.38          8.27         7.90 o
  -3  10   2         21.79         22.72        13.35 o
  -2  10   2        812.78        795.49        28.75 o
  -1  10   2          5.78         20.05        21.47 o
   0  10   2         34.30         46.82        24.96 o
   1  10   2         33.71          4.01        27.94 o
   2  10   2          0.94         24.45        31.69 o
   3  10   2         90.82        109.29        40.74 o
   4  10   2          2.80          0.00        41.65 o
  -6  11   2         45.24         87.61        24.14 o
  -5  11   2          6.25         10.48        17.42 o
  -4  11   2          0.12          0.89         9.92 o
  -3  11   2         46.82         64.93        21.21 o
  -2  11   2         13.09         12.68        22.12 o
  -1  11   2         87.79         79.41        27.55 o
   0  11   2         14.79          0.00        28.97 o
   1  11   2         64.17         85.11        35.44 o
   2  11   2         51.38         76.57        39.71 o
  -2  12   2        131.60        181.72        33.37 o
  -1 -12   3          8.03         29.62        39.32 o
   0 -12   3          2.46          8.54        35.83 o
   1 -12   3         85.86         13.58        33.63 o
   2 -12   3         52.20         74.26        23.98 o
   3 -12   3        108.66        158.94        23.43 o
   4 -12   3          0.07          0.00        18.30 o
  -3 -11   3          0.46         93.90        43.72 o
  -2 -11   3          6.73         19.66        35.18 o
  -1 -11   3         81.82        118.22        35.57 o
   0 -11   3          0.42          1.29        27.68 o
   1 -11   3        113.63        139.85        22.13 o
   2 -11   3         17.62         21.17        16.68 o
   3 -11   3        109.64        113.80        27.29 o
   4 -11   3        199.47        195.67        37.44 o
   5 -11   3          9.56         11.75        15.12 o
   6 -11   3         17.62         44.98        41.07 o
  -5 -10   3          7.91          0.00        45.92 o
  -4 -10   3         20.27          0.00        40.22 o
  -3 -10   3         15.60          0.00        34.02 o
  -2 -10   3         22.09          0.00        28.20 o
  -1 -10   3         16.78         46.82        27.55 o
   0 -10   3        235.78        243.68        34.02 o
   1 -10   3        174.03        164.61        23.93 o
   2 -10   3         29.41         29.16        15.38 o
   3 -10   3         13.85         15.65        21.21 o
   4 -10   3        306.46        329.86        23.64 o
   5 -10   3         63.66         80.97        15.78 o
   6 -10   3          8.71         36.19        13.84 o
   7 -10   3         41.81         15.69        17.65 o
  -6  -9   3        212.61        219.62        52.25 o
  -5  -9   3         56.91         66.22        39.06 o
  -4  -9   3         22.65         21.37        15.50 o
  -3  -9   3         30.67         53.42        31.82 o
  -2  -9   3          9.30         14.10        41.19 o
  -1  -9   3        144.79         60.48        84.01 o
   0  -9   3          0.51          0.00        19.79 o
   1  -9   3          5.52          5.85        12.82 o
   2  -9   3          0.02          7.21        10.90 o
   3  -9   3          9.44          0.90        14.94 o
   4  -9   3         19.56         22.31        11.19 o
   5  -9   3          2.44          4.54        11.51 o
   6  -9   3         13.07         38.60        12.61 o
   7  -9   3         22.34         10.56        13.34 o
   8  -9   3          0.43         11.01        15.89 o
  -7  -8   3         70.40         69.03        25.82 o
  -6  -8   3        117.47        147.58        39.45 o
  -5  -8   3          0.76         13.63        33.95 o
  -4  -8   3          1.08          0.00        20.07 o
  -3  -8   3          4.22          0.00        21.66 o
  -2  -8   3         19.89          5.96        16.39 o
  -1  -8   3         41.90         54.99        14.95 o
   0  -8   3         52.96         51.93        13.30 o
   1  -8   3         29.75         17.32         8.82 o
   2  -8   3         79.61         73.44        11.60 o
   3  -8   3        640.75        605.49        26.72 o
   4  -8   3        882.74        890.40        40.03 o
   5  -8   3          8.40         15.47         9.98 o
   6  -8   3         11.50         13.58        11.11 o
   7  -8   3         13.38         19.29        12.71 o
   8  -8   3          0.00          0.00        14.66 o
  -8  -7   3         28.50         45.01        51.99 o
  -7  -7   3         87.20         74.89        37.19 o
  -6  -7   3         15.59          0.00        27.97 o
  -5  -7   3         18.96          0.00        34.27 o
  -4  -7   3         41.84         23.96        19.36 o
  -3  -7   3        242.54        246.17        24.16 o
  -2  -7   3          1.38          0.00        13.08 o
  -1  -7   3        165.20        214.37        18.56 o
   0  -7   3        211.49        228.07        18.11 o
   1  -7   3        790.88        779.54        25.36 o
   2  -7   3        579.01        538.22        23.80 o
   3  -7   3         44.09         41.91        13.06 o
   4  -7   3         91.45         74.80        10.99 o
   5  -7   3         84.40         96.92        11.48 o
   6  -7   3        153.23        165.98        14.26 o
   7  -7   3         69.29         92.87        21.60 o
   8  -7   3          5.79          0.00        23.67 o
   9  -7   3          9.07         13.71        29.88 o
  -8  -6   3          0.76          3.96        32.29 o
  -7  -6   3         14.41          0.00        26.48 o
  -6  -6   3          0.81          7.39        23.01 o
  -5  -6   3          0.09          0.00        18.21 o
  -4  -6   3         30.12         24.56        16.68 o
  -3  -6   3          2.10          0.00        14.68 o
  -2  -6   3          4.40         11.28        12.61 o
  -1  -6   3         43.36         36.87        11.24 o
   0  -6   3         88.56         95.69        11.32 o
   1  -6   3        215.43        223.83        11.68 o
   2  -6   3        251.13        247.83        23.86 o
   3  -6   3        871.93        842.14        30.67 o
   4  -6   3          8.94         16.53         7.62 o
   5  -6   3        177.75        184.97        14.14 o
   6  -6   3          2.51          8.46         9.40 o
   7  -6   3         18.39         11.25        11.51 o
   8  -6   3        329.20        370.95        37.64 o
   9  -6   3        148.44         99.82        41.19 o
  -9  -5   3         28.30         32.25       114.66 o
  -8  -5   3          9.96          0.00        52.38 o
  -7  -5   3        154.67        126.17        27.41 o
  -6  -5   3       2093.99       2138.68        80.02 o
  -5  -5   3        258.43        272.81        27.23 o
  -4  -5   3        709.26        729.64        36.31 o
  -3  -5   3        639.07        649.87        31.73 o
  -2  -5   3          0.11          0.00         9.51 o
  -1  -5   3         13.86         20.31        12.68 o
   0  -5   3        417.90        419.58        28.58 o
   1  -5   3         51.60         63.60         7.07 o
   2  -5   3         90.52         91.00         8.71 o
   3  -5   3        595.07        609.21        31.62 o
   4  -5   3          0.61          0.00         5.98 o
   5  -5   3        155.04        158.62        12.80 o
   6  -5   3         57.79         39.08         9.91 o
   7  -5   3          7.32          9.06        14.16 o
   8  -5   3          7.86          0.00        23.54 o
   9  -5   3        136.26        127.03        21.65 o
  -9  -4   3          1.29         80.15        57.75 o
  -8  -4   3         15.77          2.96        28.65 o
  -7  -4   3          0.75          0.00        31.82 o
  -6  -4   3        482.31        488.64        47.34 o
  -5  -4   3        518.02        540.86        38.74 o
  -4  -4   3          0.68         11.79        11.44 o
  -3  -4   3         86.93        108.50        12.61 o
  -2  -4   3         26.28         44.69         9.44 o
  -1  -4   3        256.39        264.79        16.23 o
   0  -4   3        257.07        257.70        11.78 o
   1  -4   3        195.99        182.32        11.77 o
   2  -4   3       2014.37       2097.22        66.07 o
   3  -4   3        530.17        520.82        20.21 o
   4  -4   3        125.52        114.62         9.50 o
   5  -4   3         10.30          3.45         7.16 o
   6  -4   3          6.27          1.84         8.68 o
   7  -4   3        108.10         96.76        19.47 o
   8  -4   3        261.39        269.12        41.91 o
   9  -4   3          5.94         18.78        38.22 o
  10  -4   3         47.87         39.63        37.39 o
 -10  -3   3         23.71         56.65        44.75 o
  -9  -3   3         51.00         35.53        78.96 o
  -8  -3   3        107.01         61.26        23.70 o
  -7  -3   3        190.54        194.48        24.07 o
  -6  -3   3        386.12        367.60        27.29 o
  -5  -3   3        191.86        219.24        19.52 o
  -4  -3   3        123.15        149.84        20.24 o
  -3  -3   3         39.85         34.90         8.51 o
  -2  -3   3          1.56          2.10         7.72 o
  -1  -3   3          3.66          8.71         6.44 o
   0  -3   3          0.54         14.56         4.09 o
   1  -3   3       2023.81       2047.60        52.24 o
   2  -3   3       1738.00       1722.41        77.09 o
   3  -3   3       5346.09       5630.01       239.92 o
   4  -3   3          4.21          0.00         8.28 o
   5  -3   3          1.09          0.00         6.86 o
   6  -3   3          4.91          3.98         9.32 o
   7  -3   3        270.08        271.96        21.34 o
   8  -3   3          7.23          8.79        19.66 o
   9  -3   3         48.05         54.85        19.52 o
  10  -3   3         70.63         79.45        36.48 o
 -10  -2   3          6.28          0.00        39.32 o
  -9  -2   3          4.45         59.86        59.30 o
  -8  -2   3         21.39          0.00        19.20 o
  -7  -2   3          3.08          0.00        21.60 o
  -6  -2   3          5.85          0.00        12.53 o
  -5  -2   3        539.67        513.88        27.89 o
  -4  -2   3       1212.84       1324.43        66.74 o
  -3  -2   3       2295.59       2334.90        77.67 o
  -2  -2   3       1447.28       1371.03        54.97 o
  -1  -2   3         69.96         67.72         6.94 o
   0  -2   3          7.89          7.64         3.27 o
   1  -2   3       2460.20       2472.45        75.95 o
   2  -2   3        107.98        125.81         9.14 o
   3  -2   3       4830.46       4830.08       146.28 o
   4  -2   3        590.64        589.07        23.67 o
   5  -2   3        211.85        222.00        15.63 o
   6  -2   3         30.44         49.74        11.21 o
   7  -2   3         39.41         40.15        14.13 o
   8  -2   3         38.62         43.78        18.85 o
   9  -2   3         35.46         45.40        37.38 o
  10  -2   3         97.00         72.20        26.64 o
 -10  -1   3         83.67         46.24        26.43 o
  -9  -1   3          0.10          0.00        21.49 o
  -8  -1   3         42.63         38.30        17.13 o
  -7  -1   3         11.63          0.00        13.18 o
  -6  -1   3         78.00        107.68        17.91 o
  -5  -1   3       1613.79       1643.00        56.66 o
  -4  -1   3       3397.60       3612.70       112.90 o
  -3  -1   3        302.53        284.24        15.35 o
  -2  -1   3         31.89         40.88         5.06 o
  -1  -1   3        120.50        119.91         6.11 o
   0  -1   3        138.82        134.53         6.70 o
   1  -1   3       6756.71       6689.77       199.65 o
   2  -1   3        562.47        538.15        20.39 o
   3  -1   3         37.83         56.07         8.18 o
   4  -1   3         97.77         92.60        10.46 o
   5  -1   3        197.82        197.52        15.66 o
   6  -1   3        380.44        355.04        23.17 o
   7  -1   3         42.30         40.68        16.62 o
   8  -1   3        112.04         93.15        27.68 o
   9  -1   3          8.32         11.61        22.82 o
  10  -1   3         98.37        100.77        25.53 o
 -10   0   3          4.10         17.33        38.67 o
  -9   0   3         28.56         52.64        31.69 o
  -8   0   3          2.75         28.07        22.51 o
  -7   0   3         13.84         20.05        17.33 o
  -6   0   3        703.13        736.33        44.88 o
  -5   0   3         18.81         31.02        13.13 o
  -4   0   3       9173.45       9675.23       409.10 o
  -3   0   3        429.61        427.04        18.38 o
  -2   0   3       1302.24       1265.72        33.03 o
  -1   0   3       1412.29       1338.60        34.52 o
   0   0   3         88.64         92.20         7.00 o
   1   0   3        161.83        159.37         9.15 o
   2   0   3        125.85        139.63        10.33 o
   3   0   3        129.15        145.59        12.12 o
   4   0   3        128.77        133.71        13.07 o
   5   0   3         39.62         40.10        17.98 o
   6   0   3         12.34         22.90        16.43 o
   7   0   3        183.30        166.68        21.19 o
   8   0   3        136.51        106.18        22.63 o
   9   0   3         10.79         29.91        39.06 o
  10   0   3         65.03         84.66        29.03 o
 -10   1   3         14.19          0.00        20.99 o
  -9   1   3         31.86         43.90        17.88 o
  -8   1   3          0.18          0.00        12.87 o
  -7   1   3          0.94         18.88        10.52 o
  -6   1   3          0.46          0.00         8.41 o
  -5   1   3        240.80        255.55        14.85 o
  -4   1   3        173.28        187.28        11.83 o
  -3   1   3          4.16          2.95         3.41 o
  -2   1   3        166.05        172.58         6.07 o
  -1   1   3        118.30         91.52         6.72 o
   0   1   3         60.72         60.01         6.08 o
   1   1   3        534.63        508.35        19.25 o
   2   1   3         35.88         45.60        10.61 o
   3   1   3         74.74         88.59        13.45 o
   4   1   3         73.77         74.22        12.87 o
   5   1   3         73.13         98.14        13.94 o
   6   1   3        147.33        162.76        19.20 o
   7   1   3         90.09         56.15        18.58 o
   8   1   3          0.17         10.83        21.92 o
   9   1   3          3.96         11.84        47.08 o
 -10   2   3         15.55          0.00        18.55 o
  -9   2   3         27.12         27.04        15.04 o
  -8   2   3          6.68          4.17        11.85 o
  -7   2   3          2.06          3.64        14.94 o
  -6   2   3        265.16        276.26        15.68 o
  -5   2   3         60.78         61.05         5.77 o
  -4   2   3         54.92         57.07         4.71 o
  -3   2   3          4.05          8.70         2.87 o
  -2   2   3        282.58        302.59        10.99 o
  -1   2   3       1571.34       1492.13        46.64 o
   0   2   3        149.18        136.17         8.82 o
   1   2   3         45.14         37.79         7.13 o
   2   2   3        280.22        291.98        16.42 o
   3   2   3        787.34        808.47        32.47 o
   4   2   3        892.68        912.78        37.48 o
   5   2   3         21.30         26.14        13.33 o
   6   2   3        276.08        292.05        25.17 o
   7   2   3        240.29        216.30        25.78 o
   8   2   3          0.76          5.46        22.94 o
   9   2   3          3.35          3.37        30.62 o
 -10   3   3          8.79         41.68        18.49 o
  -9   3   3          2.26          0.00        13.03 o
  -8   3   3        227.69        218.42        12.90 o
  -7   3   3        278.21        266.71        12.29 o
  -6   3   3        173.28        185.51         8.77 o
  -5   3   3        198.25        195.87         9.51 o
  -4   3   3       1981.06       2020.05        49.55 o
  -3   3   3        441.88        441.59        12.04 o
  -2   3   3          6.01          6.85         3.57 o
  -1   3   3        570.95        559.83        20.21 o
   0   3   3          3.40          7.79         7.31 o
   1   3   3        160.02        178.24        13.20 o
   2   3   3          1.47          0.00         6.71 o
   3   3   3       1303.29       1355.21        49.48 o
   4   3   3         22.16         10.22        12.16 o
   5   3   3         24.47          0.00        20.56 o
   6   3   3        218.60        205.14        24.49 o
   7   3   3          8.23         24.33        21.53 o
   8   3   3         19.18         42.83        26.46 o
   9   3   3         98.77         72.28        82.65 o
 -10   4   3         56.47         42.01        20.44 o
  -9   4   3        208.94        208.22        10.14 o
  -8   4   3        111.19        100.24        17.33 o
  -7   4   3          0.01          3.49         9.70 o
  -6   4   3         10.23         13.06         7.24 o
  -5   4   3         13.62         15.47         4.45 o
  -4   4   3        127.18        129.98         5.99 o
  -3   4   3        139.08        133.22         9.44 o
  -2   4   3       1658.53       1800.78        55.65 o
  -1   4   3        529.67        538.37        20.71 o
   0   4   3         98.43        103.25         9.82 o
   1   4   3          7.02          1.79         8.00 o
   2   4   3        169.14        156.55        33.18 o
   3   4   3        464.52        481.14        26.79 o
   4   4   3        369.45        383.26        25.00 o
   5   4   3          0.02          0.00        16.17 o
   6   4   3        301.67        316.66        29.96 o
   7   4   3         87.75        108.11        27.37 o
   8   4   3         32.36         32.02        37.38 o
 -10   5   3         10.16          0.00        18.75 o
  -9   5   3         78.00         73.21        16.81 o
  -8   5   3         27.29         33.63        10.86 o
  -7   5   3         17.23          6.60         6.60 o
  -6   5   3        337.71        341.34        13.17 o
  -5   5   3          3.51          6.21         2.54 o
  -4   5   3        523.79        563.35        14.77 o
  -3   5   3        228.27        226.86        13.58 o
  -2   5   3        134.24        128.73        10.22 o
  -1   5   3          0.89          0.00         6.47 o
   0   5   3         79.27         81.03        12.93 o
   1   5   3         12.51         13.90         9.30 o
   2   5   3        264.56        256.71        20.07 o
   3   5   3         10.31         16.87        13.83 o
   4   5   3        104.08        109.21        19.34 o
   5   5   3        309.56        365.19        30.93 o
   6   5   3         73.41         34.91        25.09 o
   7   5   3         35.59         53.45        31.01 o
   8   5   3          4.73         16.87        34.51 o
 -10   6   3          8.66         19.14        12.16 o
  -9   6   3        475.62        500.88        28.96 o
  -8   6   3         56.57         59.18        11.65 o
  -7   6   3         83.53         96.79         9.16 o
  -6   6   3         17.57         14.71         3.76 o
  -5   6   3         10.36          5.45         9.14 o
  -4   6   3          8.33         11.51         3.62 o
  -3   6   3          2.52          9.05         6.47 o
  -2   6   3         25.24         21.04         6.40 o
  -1   6   3        160.22        164.07        12.74 o
   0   6   3        155.59        145.61        14.31 o
   1   6   3         33.31         43.03        11.27 o
   2   6   3         19.24          8.72        22.44 o
   3   6   3        706.29        640.03        35.60 o
   4   6   3         19.05         42.34        19.04 o
   5   6   3         33.57         42.52        23.75 o
   6   6   3        157.07        177.32        32.81 o
   7   6   3         32.71          0.00        42.42 o
  -9   7   3          5.91          1.71        15.44 o
  -8   7   3        398.39        408.22        18.49 o
  -7   7   3         18.26         24.04         6.02 o
  -6   7   3          8.91          6.03        10.68 o
  -5   7   3        137.32        131.06         8.18 o
  -4   7   3          1.81          2.85         4.53 o
  -3   7   3         32.44         27.16         8.92 o
  -2   7   3          0.86          0.00         6.95 o
  -1   7   3        628.66        635.35        27.66 o
   0   7   3        196.45        193.84        16.87 o
   1   7   3        211.95        206.47        19.66 o
   2   7   3         79.78         76.75        17.87 o
   3   7   3        267.36        331.76        31.56 o
   4   7   3        635.61        627.08        42.36 o
   5   7   3        133.60        115.37        38.67 o
   6   7   3         43.20         75.88        30.24 o
  -9   8   3         50.43         66.96        23.49 o
  -8   8   3          0.61          0.00         8.49 o
  -7   8   3         14.56         27.18        14.54 o
  -6   8   3        363.04        351.34        12.95 o
  -5   8   3        161.10        174.55        11.77 o
  -4   8   3         49.24         49.92         8.28 o
  -3   8   3          5.73         13.45        10.86 o
  -2   8   3        269.29        275.31        26.32 o
  -1   8   3        259.24        230.50        18.02 o
   0   8   3        237.89        237.85        28.07 o
   1   8   3         24.05         25.09        21.99 o
   2   8   3         42.33         42.06        30.85 o
   3   8   3         14.25         24.19        27.94 o
   4   8   3        279.08        299.68        44.23 o
   5   8   3        129.75        134.00        42.16 o
   6   8   3        135.02        131.15        50.83 o
  -8   9   3          2.27          7.28        19.15 o
  -7   9   3          0.54          1.58         6.88 o
  -6   9   3          2.13         12.97         8.55 o
  -5   9   3          0.00          0.00         9.64 o
  -4   9   3        337.65        335.25        21.34 o
  -3   9   3          2.47          0.00        12.29 o
  -2   9   3         38.67         16.28        35.44 o
  -1   9   3        280.44        304.08        31.95 o
   0   9   3         78.14         78.97        11.21 o
   1   9   3          1.54         24.96        22.89 o
   2   9   3         36.01         21.08        27.29 o
   3   9   3          7.11          0.00        30.01 o
   4   9   3         39.83         28.20        38.41 o
  -7  10   3        224.24        233.63        26.40 o
  -6  10   3        209.63        247.12        18.40 o
  -5  10   3         14.90         13.38        13.06 o
  -4  10   3          4.61         16.56        14.87 o
  -3  10   3        233.42        191.55        22.63 o
  -2  10   3         25.91         33.37        19.92 o
  -1  10   3        146.64        195.30        29.36 o
   0  10   3          3.36         59.75        23.93 o
   1  10   3        110.18        145.77        33.63 o
   2  10   3          7.38          0.00        29.23 o
   3  10   3          4.76          0.00        35.57 o
  -5  11   3         56.84         58.76        17.83 o
  -4  11   3         34.55         48.89        15.13 o
  -3  11   3         52.36         57.81        20.82 o
  -2  11   3         45.88         48.76        24.57 o
  -1  11   3         53.10         63.63        27.94 o
   0  11   3        130.91        141.89        34.79 o
   1  11   3        163.20        247.04        42.16 o
  -1 -12   4         14.79          0.00        41.65 o
   0 -12   4          1.41          0.00        32.72 o
   1 -12   4        201.69        252.21        44.23 o
   2 -12   4          0.00         47.34        33.24 o
   3 -12   4         84.78         48.76        33.24 o
  -3 -11   4         50.06         73.72        42.42 o
  -2 -11   4         46.32         82.78        40.48 o
  -1 -11   4         12.42         24.57        33.89 o
   0 -11   4          0.99          0.00        32.46 o
   1 -11   4        132.43        151.53        22.49 o
   2 -11   4         73.51        103.44        20.57 o
   3 -11   4          6.53          0.00        26.00 o
   4 -11   4          1.21          0.00        16.79 o
   5 -11   4         13.59         10.12        17.57 o
  -5 -10   4          0.54         48.89        48.24 o
  -4 -10   4          7.32          0.00        40.35 o
  -3 -10   4         10.57         18.75        35.18 o
  -2 -10   4         53.15         28.33        32.59 o
  -1 -10   4         78.30         55.36        29.36 o
   0 -10   4         59.67         47.10        19.29 o
   1 -10   4          0.51          0.00        15.40 o
   2 -10   4          8.82         25.30        14.58 o
   3 -10   4         49.26         54.13        15.38 o
   4 -10   4          3.40          2.20        15.84 o
   5 -10   4          1.15          9.92        15.44 o
   6 -10   4        141.12        113.24        19.66 o
   7 -10   4        180.68        155.20        20.21 o
  -6  -9   4        255.44        278.86        49.67 o
  -5  -9   4         32.99          0.00        35.70 o
  -4  -9   4          3.74         12.29        34.79 o
  -3  -9   4          3.46          0.00        28.45 o
  -2  -9   4         14.39         24.80        20.37 o
  -1  -9   4         43.33         28.32        17.60 o
   0  -9   4         11.98         15.81        15.75 o
   1  -9   4        653.67        655.83        32.25 o
   2  -9   4         29.28         59.87        14.14 o
   3  -9   4        237.18        232.28        18.93 o
   4  -9   4         51.79         31.04        19.14 o
   5  -9   4         83.40        106.71        25.48 o
   6  -9   4         24.79         40.66        14.77 o
   7  -9   4          1.22          0.00        15.93 o
  -7  -8   4          0.28          0.00        61.44 o
  -6  -8   4        135.70        163.23        45.27 o
  -5  -8   4         82.92        110.86        29.50 o
  -4  -8   4        176.07        165.84        28.13 o
  -3  -8   4          4.48         23.79        25.80 o
  -2  -8   4          2.80          0.00        16.78 o
  -1  -8   4         32.82         49.31        19.79 o
   0  -8   4         85.01        116.11        17.83 o
   1  -8   4       1667.58       1579.03        45.69 o
   2  -8   4        824.32        796.85        33.67 o
   3  -8   4        160.61        171.57        24.51 o
   4  -8   4          0.86          6.89        10.72 o
   5  -8   4         19.97         27.92        12.16 o
   6  -8   4        108.34        117.34        18.04 o
   7  -8   4         30.38         31.24        16.23 o
   8  -8   4          5.19         19.84        21.02 o
  -8  -7   4          0.24         17.07        53.81 o
  -7  -7   4          1.08          0.00        32.06 o
  -6  -7   4          0.01          0.00        21.16 o
  -5  -7   4        408.19        385.54        34.48 o
  -4  -7   4        563.43        463.69        35.96 o
  -3  -7   4          0.32          0.00        42.42 o
  -2  -7   4          5.80          8.25        13.49 o
  -1  -7   4          8.37          0.00        11.09 o
   0  -7   4        282.95        270.29        15.95 o
   1  -7   4        365.06        353.89        16.54 o
   2  -7   4        895.50        887.42        55.36 o
   3  -7   4        586.96        600.69        26.56 o
   4  -7   4        246.84        269.09        27.87 o
   5  -7   4         31.43         18.14        10.74 o
   6  -7   4          7.83         11.25        14.29 o
   7  -7   4          0.02          0.00        21.99 o
   8  -7   4          1.38          0.00        24.06 o
   9  -7   4          3.86         48.11        41.26 o
  -8  -6   4          1.82          0.00        25.74 o
  -7  -6   4        136.42        131.38        28.83 o
  -6  -6   4         68.97         36.08        42.88 o
  -5  -6   4          7.99         36.01        26.97 o
  -4  -6   4        553.06        608.75        35.85 o
  -3  -6   4          9.91         25.07        13.99 o
  -2  -6   4         72.69         79.06        14.88 o
  -1  -6   4         15.74         29.58        10.65 o
   0  -6   4        193.92        196.93        12.81 o
   1  -6   4        414.02        404.04        16.48 o
   2  -6   4        236.21        293.47        24.90 o
   3  -6   4         82.14         93.89        16.81 o
   4  -6   4         10.88          9.59         8.32 o
   5  -6   4        193.54        171.73        11.71 o
   6  -6   4          2.55          0.00        10.05 o
   7  -6   4         53.83         35.30        13.16 o
   8  -6   4         14.93          0.00        19.14 o
   9  -6   4          4.90         28.58        40.10 o
  -9  -5   4          0.01          0.00        69.39 o
  -8  -5   4        125.89        156.47        33.10 o
  -7  -5   4        263.68        220.51        36.54 o
  -6  -5   4         15.42         28.42        28.26 o
  -5  -5   4       2743.42       2706.48        94.47 o
  -4  -5   4       1111.66       1057.84        58.59 o
  -3  -5   4          4.25         18.76        11.07 o
  -2  -5   4        109.66        131.17        24.57 o
  -1  -5   4        137.55        132.74        13.83 o
   0  -5   4         22.07         16.05         6.22 o
   1  -5   4        780.24        805.08        30.45 o
   2  -5   4        754.10        727.29        27.91 o
   3  -5   4          2.67          6.85         5.71 o
   4  -5   4        707.25        676.15        26.75 o
   5  -5   4          4.89          4.36         8.82 o
   6  -5   4          0.14          5.92         9.91 o
   7  -5   4          7.52         17.50        12.62 o
   8  -5   4         49.06         62.21        16.28 o
   9  -5   4          9.00          8.02        34.66 o
  -9  -4   4         26.01         54.45        42.04 o
  -8  -4   4          0.63         45.78        25.08 o
  -7  -4   4         31.93         51.89        20.06 o
  -6  -4   4        251.34        219.36        33.50 o
  -5  -4   4          0.59         15.96        14.51 o
  -4  -4   4        382.04        355.04        24.19 o
  -3  -4   4          0.34          3.07         9.14 o
  -2  -4   4         39.66         43.26         9.48 o
  -1  -4   4         55.52         59.76         7.66 o
   0  -4   4         53.25         53.31         7.14 o
   1  -4   4        509.71        533.26        21.98 o
   2  -4   4         50.81         61.20         6.84 o
   3  -4   4       3285.35       3440.43       150.55 o
   4  -4   4        328.62        350.64        26.13 o
   5  -4   4         71.52         71.40        10.53 o
   6  -4   4         16.55          9.38        10.41 o
   7  -4   4         12.21         15.00        12.67 o
   8  -4   4          4.95          0.00        17.27 o
   9  -4   4          6.42         21.33        19.93 o
 -10  -3   4         24.60          5.95        44.75 o
  -9  -3   4          6.14          8.14        40.42 o
  -8  -3   4          3.94         31.93        24.45 o
  -7  -3   4         23.13          3.72        28.84 o
  -6  -3   4         17.08         12.47        15.68 o
  -5  -3   4        188.06        178.85        17.72 o
  -4  -3   4         53.82         48.09        14.42 o
  -3  -3   4         56.27         75.19        11.89 o
  -2  -3   4          9.72         10.93        12.29 o
  -1  -3   4        844.33        873.99        26.13 o
   0  -3   4        365.23        355.38        13.29 o
   1  -3   4       1311.55       1373.81        37.11 o
   2  -3   4        848.44        888.76        31.46 o
   3  -3   4          6.25         18.69         6.49 o
   4  -3   4         28.44         32.28         8.19 o
   5  -3   4         17.80         23.53         9.19 o
   6  -3   4        122.47        142.66        24.57 o
   7  -3   4          7.23          5.56        22.25 o
   8  -3   4         11.88          4.01        28.58 o
   9  -3   4         14.17          0.00        20.15 o
 -10  -2   4          5.99         87.82        39.84 o
  -9  -2   4          3.27         24.21        44.10 o
  -8  -2   4         78.37        102.07        22.24 o
  -7  -2   4        222.90        198.98        22.77 o
  -6  -2   4        355.28        340.77        25.59 o
  -5  -2   4        740.53        717.28        74.31 o
  -4  -2   4          6.92          0.00        12.42 o
  -3  -2   4        144.10        169.82        19.27 o
  -2  -2   4        415.81        447.32        16.51 o
  -1  -2   4         33.02         40.82         6.76 o
   0  -2   4         36.50         44.95         6.97 o
   1  -2   4         24.72         36.94         6.72 o
   2  -2   4        996.99       1058.25        36.40 o
   3  -2   4       2480.73       2559.62        80.80 o
   4  -2   4         40.80         41.91         8.64 o
   5  -2   4         51.64         39.08        10.46 o
   6  -2   4        107.77         92.27        14.53 o
   7  -2   4         44.32         46.25        16.02 o
   8  -2   4         45.29          5.17        18.99 o
   9  -2   4         69.33         68.45        23.76 o
 -10  -1   4         39.19          0.00        26.72 o
  -9  -1   4          5.85         11.34        40.87 o
  -8  -1   4         48.71         57.51        18.73 o
  -7  -1   4         83.95         87.04        17.33 o
  -6  -1   4        717.99        770.96        34.15 o
  -5  -1   4         20.14         17.85         9.82 o
  -4  -1   4          5.10          9.73         7.91 o
  -3  -1   4         66.29         81.74         7.80 o
  -2  -1   4          1.36          0.41         4.56 o
  -1  -1   4         80.06         77.62         5.54 o
   0  -1   4        131.79        104.66        11.90 o
   1  -1   4        176.10        180.39        17.33 o
   2  -1   4          7.88          9.45         6.58 o
   3  -1   4       1602.41       1562.04        52.17 o
   4  -1   4       1841.52       1894.49        63.28 o
   5  -1   4         20.55         20.05        10.33 o
   6  -1   4          3.34          3.65        12.76 o
   7  -1   4         11.10         29.76        16.93 o
   8  -1   4         39.62         57.42        22.44 o
   9  -1   4        308.41        293.47        32.06 o
 -10   0   4          2.93          0.00        22.70 o
  -9   0   4         47.89         35.70        27.16 o
  -8   0   4        192.78        165.30        29.23 o
  -7   0   4          3.51         17.72        19.01 o
  -6   0   4        909.90        930.08        52.64 o
  -5   0   4        104.94        115.24        16.94 o
  -4   0   4         52.42         47.52         8.73 o
  -3   0   4          2.71          9.04         4.79 o
  -2   0   4        144.99        126.42         6.61 o
  -1   0   4         34.12         35.72         4.84 o
   0   0   4        111.82        106.02         8.59 o
   1   0   4         48.90         54.10         9.18 o
   2   0   4        183.49        175.00        12.14 o
   3   0   4        177.31        208.94        15.27 o
   4   0   4          0.83          0.00         7.58 o
   5   0   4         45.97         47.18        12.39 o
   6   0   4          0.01          5.46        21.41 o
   7   0   4          4.80          0.00        16.31 o
   8   0   4        119.17        120.27        23.90 o
   9   0   4         16.25         86.46        28.28 o
 -10   1   4         35.09         37.16        22.39 o
  -9   1   4         10.95         15.28        17.05 o
  -8   1   4          0.42          0.00        12.56 o
  -7   1   4          6.63          0.00        10.78 o
  -6   1   4          0.84          0.00         8.41 o
  -5   1   4         11.69          2.28         5.44 o
  -4   1   4          6.51          7.60         5.86 o
  -3   1   4         34.23         28.30         4.57 o
  -2   1   4          3.20          1.35         4.25 o
  -1   1   4          8.61          2.21         4.38 o
   0   1   4        355.65        350.42        21.02 o
   1   1   4        327.33        302.11        14.65 o
   2   1   4        452.08        492.43        21.86 o
   3   1   4        869.03        902.20        34.60 o
   4   1   4        358.31        392.59        22.47 o
   5   1   4          1.97          0.00        12.44 o
   6   1   4          4.14         10.45        19.21 o
   7   1   4         35.50         44.00        21.34 o
   8   1   4         43.20         75.23        60.14 o
   9   1   4          5.61          0.00        29.26 o
 -10   2   4         11.44         18.50        19.67 o
  -9   2   4        209.43        147.42        18.84 o
  -8   2   4        231.47        223.36        17.04 o
  -7   2   4        228.94        244.64        14.39 o
  -6   2   4        151.72        143.59         9.53 o
  -5   2   4         31.15         33.75         5.54 o
  -4   2   4          9.54          4.79         5.06 o
  -3   2   4         23.25         22.13         3.89 o
  -2   2   4       2098.46       2119.31        53.47 o
  -1   2   4        361.49        348.24        14.87 o
   0   2   4        389.95        353.18        15.91 o
   1   2   4        388.56        363.20        17.91 o
   2   2   4        272.75        271.89        17.10 o
   3   2   4         98.60        107.50        28.97 o
   4   2   4         34.36         45.33        31.69 o
   5   2   4        197.17        203.97        27.81 o
   6   2   4          0.49          0.00        15.49 o
   7   2   4          4.09         39.15        26.39 o
   8   2   4         23.90         62.96        27.08 o
   9   2   4         47.11         62.08        42.04 o
 -10   3   4         13.05         19.30        16.44 o
  -9   3   4        130.41        125.85        24.70 o
  -8   3   4          0.06          0.00         7.76 o
  -7   3   4          0.29          3.02         5.97 o
  -6   3   4        225.80        236.88        10.13 o
  -5   3   4         37.45         31.61         4.46 o
  -4   3   4         52.08         47.34         7.50 o
  -3   3   4          8.14          3.16         3.23 o
  -2   3   4         14.52         21.25         4.94 o
  -1   3   4        228.44        236.95        12.48 o
   0   3   4          7.59          0.00         5.94 o
   1   3   4        595.65        589.58        25.01 o
   2   3   4         38.60         48.37        12.16 o
   3   3   4        115.83        119.66        23.22 o
   4   3   4         19.88         43.95        13.74 o
   5   3   4          0.39          0.00        14.73 o
   6   3   4        127.14        135.72        22.10 o
   7   3   4         63.21         66.32        60.40 o
   8   3   4          0.06          0.00        49.60 o
 -10   4   4         77.85         71.91        26.51 o
  -9   4   4          0.02          0.00        17.85 o
  -8   4   4         12.85          9.83        13.84 o
  -7   4   4        635.93        605.70        33.63 o
  -6   4   4        111.58        111.94         9.83 o
  -5   4   4         11.19         15.76         5.80 o
  -4   4   4          0.10          0.00         4.12 o
  -3   4   4         76.42         91.07         6.67 o
  -2   4   4        721.10        718.04        57.43 o
  -1   4   4         10.13         17.09         6.33 o
   0   4   4        171.10        169.20        12.96 o
   1   4   4          4.83          3.78         8.36 o
   2   4   4          0.18          0.00         9.63 o
   3   4   4         64.53         77.72        14.40 o
   4   4   4         20.82         13.92        28.71 o
   5   4   4         14.73         27.14        39.06 o
   6   4   4         37.89         48.36        21.58 o
   7   4   4         61.29         31.79        27.55 o
   8   4   4         31.85        128.80        70.88 o
 -10   5   4          0.00          0.00        18.88 o
  -9   5   4         24.34         16.81        13.97 o
  -8   5   4        713.66        702.88        25.59 o
  -7   5   4          6.67          7.99         8.31 o
  -6   5   4        272.77        285.81        12.23 o
  -5   5   4         67.49         74.40         6.44 o
  -4   5   4         13.33         17.98         5.95 o
  -3   5   4         11.84         12.68         3.38 o
  -2   5   4         34.43         35.23         6.79 o
  -1   5   4          0.60          3.91         6.76 o
   0   5   4         10.59          0.00         9.12 o
   1   5   4        408.73        429.95        38.28 o
   2   5   4         17.45          6.39        11.58 o
   3   5   4          0.01          0.00        11.86 o
   4   5   4          0.38         10.54        16.81 o
   5   5   4         25.41         20.09        21.70 o
   6   5   4        239.18        249.58        45.79 o
   7   5   4          3.99         90.84        59.37 o
 -10   6   4         12.75          3.15        22.11 o
  -9   6   4         33.33         36.14        15.65 o
  -8   6   4          1.21          3.21        10.59 o
  -7   6   4        347.64        357.13        15.10 o
  -6   6   4         30.60         31.17         6.11 o
  -5   6   4          6.75          0.00         5.27 o
  -4   6   4          3.34          2.20         5.56 o
  -3   6   4          0.96          5.79         3.60 o
  -2   6   4          6.58         12.16        14.03 o
  -1   6   4        165.52        171.60        13.60 o
   0   6   4       2103.17       1989.26        67.08 o
   1   6   4       1849.75       1832.46        64.57 o
   2   6   4         12.75          9.11        19.34 o
   3   6   4        313.94        319.09        27.13 o
   4   6   4          0.47         29.89        24.12 o
   5   6   4         11.94         12.70        50.96 o
   6   6   4          0.40         46.82        35.44 o
   7   6   4         19.12         47.13        27.31 o
  -9   7   4         17.08         31.11        15.28 o
  -8   7   4        155.30        169.34        16.17 o
  -7   7   4        120.23        127.79        10.32 o
  -6   7   4          6.10          4.20         5.57 o
  -5   7   4         48.31         49.46        10.76 o
  -4   7   4         23.23         24.45         7.37 o
  -3   7   4          3.28          6.08         5.31 o
  -2   7   4         95.48         94.86        10.88 o
  -1   7   4          8.54          0.00         9.88 o
   0   7   4        367.31        371.25        23.57 o
   1   7   4       1295.45       1272.44        69.97 o
   2   7   4          6.37          4.18        15.73 o
   3   7   4         78.05        108.53        23.09 o
   4   7   4         77.25         86.01        32.08 o
   5   7   4         57.02         35.92        38.87 o
   6   7   4         27.54          0.00        40.87 o
  -8   8   4        175.02        171.48        14.34 o
  -7   8   4        169.82        162.34        10.66 o
  -6   8   4         23.05         33.46         7.58 o
  -5   8   4         58.51         66.30        13.25 o
  -4   8   4          7.24          3.10         7.89 o
  -3   8   4         46.99         36.23         6.66 o
  -2   8   4         85.59         84.71        12.20 o
  -1   8   4        144.12        126.24        18.43 o
   0   8   4       1155.24       1146.85        65.58 o
   1   8   4        231.35        274.46        32.59 o
   2   8   4        102.36         85.46        14.20 o
   3   8   4         11.89         78.77        29.88 o
   4   8   4          0.04          7.76        33.24 o
   5   8   4          3.59          3.10        35.70 o
  -8   9   4          1.32          0.00        19.46 o
  -7   9   4         42.17         57.08         9.35 o
  -6   9   4        631.27        668.04        26.73 o
  -5   9   4         11.00         21.02        11.86 o
  -4   9   4         70.01         75.66        11.77 o
  -3   9   4          1.76          0.00         7.10 o
  -2   9   4         37.99          7.37        19.53 o
  -1   9   4         27.38          9.96        21.73 o
   0   9   4          0.01         25.87        22.38 o
   1   9   4         80.94        101.79        28.84 o
   2   9   4          7.58         22.25        27.03 o
   3   9   4         44.42         66.61        35.05 o
   4   9   4          0.45          0.65        38.41 o
  -6  10   4         71.89         68.40        19.86 o
  -5  10   4        130.53        127.79        20.03 o
  -4  10   4          0.37          8.15        12.29 o
  -3  10   4         17.19          4.53        16.04 o
  -2  10   4          7.17         29.49        20.18 o
  -1  10   4          5.89          0.00        22.89 o
   0  10   4         41.77          0.00        24.57 o
   1  10   4        300.90        368.36        45.14 o
   2  10   4        220.26        287.00        44.75 o
  -4  11   4          0.44          0.00        14.74 o
  -3  11   4          1.48          6.47        20.44 o
  -2  11   4          8.10         26.51        24.45 o
  -1  11   4         49.61         31.04        27.29 o
   0  11   4         84.93        123.26        34.40 o
   0 -12   5         28.88          0.00        38.16 o
   1 -12   5        286.51        334.21        47.21 o
   2 -12   5        105.38         98.69        39.32 o
  -3 -11   5         97.49        138.26        45.66 o
  -2 -11   5          1.84          0.00        38.80 o
  -1 -11   5         33.40         19.59        52.58 o
   0 -11   5          9.29         15.50        22.39 o
   1 -11   5          0.17          0.00        20.85 o
   2 -11   5         11.46          0.00        18.58 o
   3 -11   5          5.63         27.41        22.44 o
   4 -11   5          4.39          0.00        19.80 o
   5 -11   5         12.82         44.72        21.70 o
  -4 -10   5          0.09          0.00        40.22 o
  -3 -10   5        181.42        201.25        45.01 o
  -2 -10   5          4.16          0.00        31.95 o
  -1 -10   5         26.07         28.45        21.58 o
   0 -10   5         55.20         59.07        19.87 o
   1 -10   5        188.79        226.59        29.04 o
   2 -10   5         68.03         54.33        17.48 o
   3 -10   5         81.28         76.99        17.11 o
   4 -10   5          8.98          0.00        16.81 o
   5 -10   5         12.49         18.90        22.25 o
   6 -10   5        128.74        138.90        21.31 o
  -6  -9   5          4.14          0.00        46.17 o
  -5  -9   5        157.00        184.05        41.26 o
  -4  -9   5        171.40        177.15        19.14 o
  -3  -9   5         48.40         30.65        33.89 o
  -2  -9   5         41.40         21.86        30.78 o
  -1  -9   5        419.38        393.34        24.49 o
   0  -9   5         47.88         26.69        16.31 o
   1  -9   5        314.05        299.71        23.96 o
   2  -9   5        158.62        135.75        17.90 o
   3  -9   5         19.76         35.74        23.86 o
   4  -9   5         22.18         30.45        14.03 o
   5  -9   5          5.27          1.16        21.21 o
   6  -9   5         16.01         35.61        16.84 o
   7  -9   5         23.82         27.49        53.22 o
  -7  -8   5         10.01         53.68        57.81 o
  -6  -8   5        128.80        151.20        40.10 o
  -5  -8   5         24.47          0.00        41.32 o
  -4  -8   5         98.08        108.27        45.14 o
  -3  -8   5         24.16         44.79        21.28 o
  -2  -8   5        172.87        189.49        23.52 o
  -1  -8   5        505.24        507.79        25.86 o
   0  -8   5        176.58        202.89        32.02 o
   1  -8   5         53.55         56.71        31.88 o
   2  -8   5        153.38        134.42        15.70 o
   3  -8   5         62.61         78.22        24.77 o
   4  -8   5          8.18         30.36        12.66 o
   5  -8   5         15.22         45.01        20.69 o
   6  -8   5          0.23         43.46        20.69 o
   7  -8   5          5.37         25.43        17.47 o
   8  -8   5          0.42          9.96        21.12 o
  -7  -7   5          2.85          0.00        32.78 o
  -6  -7   5          0.89         22.91        24.38 o
  -5  -7   5        164.85        116.99        27.16 o
  -4  -7   5         50.20         58.12        21.29 o
  -3  -7   5        208.39        191.57        22.32 o
  -2  -7   5         22.19         16.87        14.81 o
  -1  -7   5          2.51          7.31        10.01 o
   0  -7   5        565.59        550.90        22.88 o
   1  -7   5        698.13        728.75        32.16 o
   2  -7   5        233.00        214.87        16.92 o
   3  -7   5        148.24        138.75        15.19 o
   4  -7   5        165.08        157.77        15.59 o
   5  -7   5          2.06         16.80        12.21 o
   6  -7   5        100.69         86.40        16.89 o
   7  -7   5         35.09         40.24        16.34 o
   8  -7   5         30.58         45.66        36.99 o
  -8  -6   5        234.54        223.86        60.34 o
  -7  -6   5          0.18          0.00        28.18 o
  -6  -6   5          9.85         18.92        18.72 o
  -5  -6   5         89.05        105.24        32.08 o
  -4  -6   5        255.68        287.96        26.20 o
  -3  -6   5        132.06        123.29        21.92 o
  -2  -6   5        133.79        151.13        16.85 o
  -1  -6   5         34.33         31.02        10.22 o
   0  -6   5        286.18        313.61        24.49 o
   1  -6   5        137.77        149.48        14.38 o
   2  -6   5        251.32        270.88        29.23 o
   3  -6   5         40.47         38.30        10.07 o
   4  -6   5          6.96         21.90         8.24 o
   5  -6   5         84.36         70.74        13.84 o
   6  -6   5          4.79          0.00        12.02 o
   7  -6   5          2.24          0.00        14.23 o
   8  -6   5         18.26          6.02        25.03 o
   9  -6   5        124.26         99.58        31.48 o
  -9  -5   5         14.90          0.00        47.08 o
  -8  -5   5         72.78         25.98        38.80 o
  -7  -5   5         61.54         10.90        28.45 o
  -6  -5   5        132.01        117.50        26.32 o
  -5  -5   5        518.03        544.65        35.06 o
  -4  -5   5        120.27        128.35        18.97 o
  -3  -5   5         70.57         64.25        15.32 o
  -2  -5   5         17.34          2.91         9.15 o
  -1  -5   5        149.14        149.00        11.96 o
   0  -5   5         50.94         51.07         8.32 o
   1  -5   5         44.59         54.47         9.60 o
   2  -5   5          0.12          0.00         6.40 o
   3  -5   5          6.80          2.92         6.82 o
   4  -5   5       1018.22       1016.87        54.58 o
   5  -5   5          1.69          8.79         9.91 o
   6  -5   5        257.55        220.27        22.12 o
   7  -5   5         13.71         13.95        23.15 o
   8  -5   5         16.15         17.10        17.99 o
   9  -5   5          8.14         23.10        33.46 o
  -9  -4   5          0.45          4.41        69.97 o
  -8  -4   5         51.37         72.14        28.84 o
  -7  -4   5         55.04         41.33        22.00 o
  -6  -4   5         19.02          0.00        24.57 o
  -5  -4   5         62.97         45.17        14.94 o
  -4  -4   5        134.49        129.81        17.65 o
  -3  -4   5          9.45          3.60        11.90 o
  -2  -4   5         23.23         19.94         8.72 o
  -1  -4   5        352.50        364.58        16.07 o
   0  -4   5        147.17        157.14         9.79 o
   1  -4   5        468.56        497.72        18.08 o
   2  -4   5          1.08          0.00         5.59 o
   3  -4   5        595.74        620.51        25.92 o
   4  -4   5         28.44         17.22         8.75 o
   5  -4   5        161.93        190.65        24.57 o
   6  -4   5          2.53         16.81        19.14 o
   7  -4   5          4.31         21.22        15.91 o
   8  -4   5         14.05         27.03        18.47 o
   9  -4   5          2.16          0.00        19.90 o
 -10  -3   5        125.35        106.60        44.07 o
  -9  -3   5         28.12          8.20        36.60 o
  -8  -3   5        150.33        117.10        26.02 o
  -7  -3   5         20.52          0.00        23.02 o
  -6  -3   5         44.45         34.21        23.41 o
  -5  -3   5         92.56         80.95        14.16 o
  -4  -3   5          0.21          0.00         8.55 o
  -3  -3   5        218.27        237.85        14.69 o
  -2  -3   5        184.74        198.52        12.23 o
  -1  -3   5        344.37        345.37        14.65 o
   0  -3   5         30.15         34.53         6.63 o
   1  -3   5        559.99        625.29        20.55 o
   2  -3   5        186.77        175.19        14.16 o
   3  -3   5         21.12          9.64         7.85 o
   4  -3   5        170.28        193.74        15.26 o
   5  -3   5          9.04          0.00        14.68 o
   6  -3   5        297.81        291.70        22.22 o
   7  -3   5         11.83         29.49        15.52 o
   8  -3   5          7.94         30.69        18.76 o
   9  -3   5          1.14          0.00        74.11 o
 -10  -2   5          1.30          0.00        29.66 o
  -9  -2   5         16.24          0.00        34.66 o
  -8  -2   5        370.94        354.94        33.50 o
  -7  -2   5        464.29        473.13        33.55 o
  -6  -2   5         56.82         70.54        30.72 o
  -5  -2   5        291.76        323.26        22.95 o
  -4  -2   5        110.61        111.63        10.66 o
  -3  -2   5         55.18         57.74         8.04 o
  -2  -2   5          4.38         10.02         6.81 o
  -1  -2   5       1693.66       1713.84        39.77 o
   0  -2   5         77.47         80.11         7.44 o
   1  -2   5        122.12        137.32        14.03 o
   2  -2   5          5.15          9.70         7.18 o
   3  -2   5        311.62        339.95        18.34 o
   4  -2   5        426.68        388.18        40.35 o
   5  -2   5         27.46         13.00        11.07 o
   6  -2   5        427.39        427.98        27.20 o
   7  -2   5        144.13        170.75        21.25 o
   8  -2   5        240.93        254.75        27.38 o
   9  -2   5         11.78         21.08        31.30 o
 -10  -1   5         83.26         33.50        40.87 o
  -9  -1   5         14.03          0.00        32.85 o
  -8  -1   5        497.46        448.34        31.19 o
  -7  -1   5        199.68        211.03        21.66 o
  -6  -1   5         76.27         73.55        26.58 o
  -5  -1   5        433.69        441.16        18.98 o
  -4  -1   5        102.76        110.83        13.97 o
  -3  -1   5        905.33        982.38        29.01 o
  -2  -1   5        867.16        889.28        22.73 o
  -1  -1   5        116.26        118.30        10.03 o
   0  -1   5         21.99         22.38         6.08 o
   1  -1   5        498.61        514.39        21.68 o
   2  -1   5        786.86        796.42        30.32 o
   3  -1   5        193.25        187.61        14.72 o
   4  -1   5        260.66        283.89        18.11 o
   5  -1   5         74.95         99.16        15.61 o
   6  -1   5         42.54         73.91        22.44 o
   7  -1   5        563.97        581.71        35.31 o
   8  -1   5         12.49          0.00        41.26 o
   9  -1   5         84.59         14.74        35.18 o
 -10   0   5          6.82         10.55        26.06 o
  -9   0   5          6.58          0.00        20.76 o
  -8   0   5         85.19         96.49        26.90 o
  -7   0   5         47.83         62.73        20.95 o
  -6   0   5         68.66         66.13        11.64 o
  -5   0   5         11.40         22.69         7.28 o
  -4   0   5          0.10          0.00         5.67 o
  -3   0   5         72.76         72.82         7.19 o
  -2   0   5        265.53        276.02        11.71 o
  -1   0   5         64.31         68.56         6.74 o
   0   0   5         12.79         20.34         7.37 o
   1   0   5          7.68          4.84         6.63 o
   2   0   5         33.90         23.82         8.02 o
   3   0   5         27.89         13.15         8.54 o
   4   0   5          5.49          0.00         9.90 o
   5   0   5         13.33         23.63        17.33 o
   6   0   5        109.93         97.48        29.49 o
   7   0   5         88.43        108.66        22.72 o
   8   0   5        246.48        284.03        39.19 o
   9   0   5         95.90          4.53        35.18 o
 -10   1   5         43.42         34.58        57.69 o
  -9   1   5         32.58         39.22        18.20 o
  -8   1   5        239.62        197.01        19.52 o
  -7   1   5         48.93         28.59        12.89 o
  -6   1   5        125.63        137.00        10.81 o
  -5   1   5         68.19         71.41         7.76 o
  -4   1   5         60.24         59.82         6.47 o
  -3   1   5          5.87          3.23         5.15 o
  -2   1   5        161.75        142.62         8.66 o
  -1   1   5       2262.51       2395.71        75.04 o
   0   1   5        260.84        254.55        26.64 o
   1   1   5       1170.49       1155.30        40.24 o
   2   1   5         26.77         17.04         8.27 o
   3   1   5        226.06        240.46        16.06 o
   4   1   5         88.65        106.85        14.47 o
   5   1   5         21.79          0.49        13.62 o
   6   1   5         27.90          0.00        18.94 o
   7   1   5         61.62         65.22        22.33 o
   8   1   5          0.12         24.33        23.96 o
   9   1   5         10.83          7.24        38.80 o
 -10   2   5          1.69         26.75        21.24 o
  -9   2   5        205.56        220.95        20.66 o
  -8   2   5        372.92        356.58        25.06 o
  -7   2   5          0.25          0.00         7.88 o
  -6   2   5        153.46        175.38        10.98 o
  -5   2   5         13.11         13.99         5.39 o
  -4   2   5         27.85         29.61         6.53 o
  -3   2   5          4.25          1.12         4.38 o
  -2   2   5          3.73          0.00         4.62 o
  -1   2   5       1094.99       1176.48        39.55 o
   0   2   5       5106.93       5300.65       161.05 o
   1   2   5        635.99        658.45        26.65 o
   2   2   5         69.51         90.55        12.23 o
   3   2   5        239.94        228.03        25.74 o
   4   2   5         40.23         57.74        13.31 o
   5   2   5         33.60         27.15        16.59 o
   6   2   5         57.81         62.76        21.12 o
   7   2   5        183.76        202.63        41.19 o
   8   2   5          6.97         11.86        28.74 o
 -10   3   5         57.82         53.69        17.54 o
  -9   3   5         33.82         24.35        16.30 o
  -8   3   5          0.03          6.62         8.46 o
  -7   3   5        145.07        154.62        10.20 o
  -6   3   5         82.83         75.30         7.28 o
  -5   3   5          0.32          2.54         5.34 o
  -4   3   5         80.43         79.23         6.05 o
  -3   3   5        134.34        154.62        13.06 o
  -2   3   5         86.35         90.69         8.32 o
  -1   3   5        480.15        504.43        20.78 o
   0   3   5        436.66        441.56        20.48 o
   1   3   5        265.44        271.54        34.47 o
   2   3   5         43.74         65.82        26.71 o
   3   3   5         15.04         32.20        14.68 o
   4   3   5         22.20         42.47        13.49 o
   5   3   5         21.72         17.91        21.60 o
   6   3   5         17.31          0.00        47.40 o
   7   3   5        403.57        438.05        41.97 o
   8   3   5        628.89        604.94       105.15 o
 -10   4   5          0.77          0.52        25.35 o
  -9   4   5        180.41        172.15        23.41 o
  -8   4   5        505.66        490.33        33.50 o
  -7   4   5        323.76        307.35        19.78 o
  -6   4   5         18.05         17.79         7.56 o
  -5   4   5         50.33         53.61         5.88 o
  -4   4   5          4.88         10.80         3.98 o
  -3   4   5          0.31          1.50         4.20 o
  -2   4   5          5.22          1.58         5.51 o
  -1   4   5          3.18          2.62         6.35 o
   0   4   5         53.67         48.57         9.43 o
   1   4   5        373.75        356.87        31.49 o
   2   4   5        193.89        196.24        18.12 o
   3   4   5        263.81        232.13        21.14 o
   4   4   5          7.04         15.64        16.61 o
   5   4   5          0.14          2.08        18.28 o
   6   4   5        203.78        228.36        48.44 o
   7   4   5        106.16        131.74        31.00 o
   8   4   5        114.98        121.86        45.98 o
 -10   5   5          4.69          0.00        19.40 o
  -9   5   5          0.12         11.86        14.72 o
  -8   5   5        163.78        166.08        17.31 o
  -7   5   5         39.82         43.81        10.24 o
  -6   5   5        355.82        358.20        14.49 o
  -5   5   5          2.75          0.02         6.08 o
  -4   5   5        131.29        129.06         5.98 o
  -3   5   5         67.82         79.50         6.51 o
  -2   5   5         43.72         44.39        17.01 o
  -1   5   5          4.94         15.79         8.52 o
   0   5   5        710.49        689.39        40.35 o
   1   5   5        687.25        680.07        31.53 o
   2   5   5        280.05        288.57        23.17 o
   3   5   5         89.59         98.20        28.45 o
   4   5   5         38.93         37.54        18.59 o
   5   5   5         10.82         12.64        21.67 o
   6   5   5         11.58          0.00        48.24 o
   7   5   5        152.74        179.26        46.30 o
  -9   6   5          0.29          7.20        15.75 o
  -8   6   5         83.68         95.80        12.26 o
  -7   6   5         86.58         97.96        10.41 o
  -6   6   5          0.40          1.76         7.52 o
  -5   6   5         97.87         93.13         9.46 o
  -4   6   5        100.48         96.10        11.25 o
  -3   6   5          0.55          2.26         6.22 o
  -2   6   5        108.99         94.38        10.75 o
  -1   6   5       1466.60       1415.32        49.93 o
   0   6   5        242.92        260.64        19.65 o
   1   6   5       2460.16       2390.28        81.89 o
   2   6   5        351.27        322.98        26.34 o
   3   6   5         18.78         48.79        20.22 o
   4   6   5         48.91         67.84        23.51 o
   5   6   5          3.18          0.00        30.91 o
   6   6   5         74.81        131.06        35.62 o
  -9   7   5          0.02          8.00        15.37 o
  -8   7   5         71.17         86.33        12.86 o
  -7   7   5          1.49          0.67        10.39 o
  -6   7   5         30.95         25.27        10.36 o
  -5   7   5          0.60          7.12         8.57 o
  -4   7   5          9.86         15.00         9.05 o
  -3   7   5          7.72         18.19         7.36 o
  -2   7   5         42.32         36.95        10.47 o
  -1   7   5         66.25         52.89        19.08 o
   0   7   5        362.87        355.17        34.66 o
   1   7   5         34.53         25.09        18.75 o
   2   7   5        699.53        683.52        38.71 o
   3   7   5          0.05         24.32        24.96 o
   4   7   5          1.68          0.00        27.81 o
   5   7   5         35.75          3.88        36.47 o
  -8   8   5         16.28         16.36        13.62 o
  -7   8   5         33.89         38.57         9.87 o
  -6   8   5        435.21        443.58        18.90 o
  -5   8   5        299.56        303.32        18.69 o
  -4   8   5          7.60         15.78        10.48 o
  -3   8   5          0.03          0.00         7.95 o
  -2   8   5         96.86        110.12        26.13 o
  -1   8   5        330.03        333.05        32.72 o
   0   8   5         23.97         45.53        20.56 o
   1   8   5         31.33          2.85        24.45 o
   2   8   5         93.00         74.11        27.55 o
   3   8   5         18.80          5.04        29.36 o
   4   8   5          0.78          2.59        30.91 o
  -7   9   5         23.63         10.41        17.89 o
  -6   9   5         54.52         57.13        12.11 o
  -5   9   5         21.46         24.92        16.32 o
  -4   9   5         42.24         53.03        15.13 o
  -3   9   5         12.94         20.71        10.07 o
  -2   9   5          0.50         15.91        17.72 o
  -1   9   5         48.81         46.82        21.60 o
   0   9   5          2.91         35.96        21.99 o
   1   9   5        134.52        151.07        30.78 o
   2   9   5         95.79        122.23        32.59 o
   3   9   5         32.54         96.88        38.41 o
  -6  10   5        124.54        131.92        19.21 o
  -5  10   5          9.19         10.05        22.65 o
  -4  10   5          4.07         11.64        13.97 o
  -3  10   5         11.37         13.32        17.72 o
  -2  10   5          0.12          0.00        19.79 o
  -1  10   5         37.71         47.98        25.87 o
   0  10   5         50.04         72.69        30.27 o
   1  10   5         55.22         75.53        33.24 o
   2  10   5          3.62         35.44        34.92 o
  -3  11   5         57.28        113.56        24.70 o
  -2  11   5         22.42         21.60        25.35 o
  -2 -11   6          1.41          0.00        42.94 o
  -1 -11   6         17.09          0.00        39.06 o
   0 -11   6         22.61         46.22        24.70 o
   1 -11   6         72.63         79.02        25.06 o
   2 -11   6         23.03         47.47        21.76 o
   3 -11   6         32.82         20.78        22.34 o
   4 -11   6          3.50          0.00        33.24 o
  -4 -10   6        186.52        112.78        50.05 o
  -3 -10   6         92.00         60.05        31.40 o
  -2 -10   6         47.04         34.79        36.60 o
  -1 -10   6          7.48         34.36        23.35 o
   0 -10   6         87.35         60.40        22.44 o
   1 -10   6          4.61          9.80        18.62 o
   2 -10   6         41.99         28.86        34.08 o
   3 -10   6         77.20         48.74        21.99 o
   4 -10   6         38.55         92.98        20.09 o
   5 -10   6         13.55         20.69        29.62 o
   6 -10   6          1.43         22.63        30.65 o
  -5  -9   6          0.01          4.40        42.81 o
  -4  -9   6         16.88        100.11        53.29 o
  -3  -9   6        152.54        187.41        48.37 o
  -2  -9   6         36.05         72.45        23.40 o
  -1  -9   6        250.12        288.85        27.72 o
   0  -9   6          4.86          0.00        16.78 o
   1  -9   6         27.44          0.00        16.05 o
   2  -9   6        135.21        119.64        24.57 o
   3  -9   6         67.82        102.61        22.89 o
   4  -9   6          0.00          0.00        15.54 o
   5  -9   6          2.61          0.00        16.32 o
   6  -9   6         12.96         41.52        26.39 o
   7  -9   6          7.86          0.00        27.94 o
  -6  -8   6          4.62         42.68        43.72 o
  -5  -8   6         47.10         22.78        31.36 o
  -4  -8   6         30.95         28.72        25.66 o
  -3  -8   6        160.38        166.72        45.53 o
  -2  -8   6        118.85        108.04        18.04 o
  -1  -8   6          0.94         26.16        23.79 o
   0  -8   6         85.79         71.04        13.92 o
   1  -8   6         17.66         15.62        14.40 o
   2  -8   6         20.67         13.72        25.22 o
   3  -8   6         29.80         32.85        23.28 o
   4  -8   6         12.57         25.48        20.31 o
   5  -8   6         98.85         99.60        17.28 o
   6  -8   6         16.23         31.98        45.98 o
   7  -8   6         78.80         80.64        23.99 o
  -7  -7   6         17.48         10.61        60.60 o
  -6  -7   6          0.14          2.69        35.31 o
  -5  -7   6        383.62        358.57        34.84 o
  -4  -7   6        349.91        323.21        42.55 o
  -3  -7   6       2121.25       2071.97        62.48 o
  -2  -7   6        471.37        397.19        24.02 o
  -1  -7   6        155.12        155.98        15.55 o
   0  -7   6        116.28        133.42        14.16 o
   1  -7   6          9.33         11.52        11.87 o
   2  -7   6          6.39          2.81        11.79 o
   3  -7   6          2.10          0.00        11.48 o
   4  -7   6        220.46        237.25        19.75 o
   5  -7   6        166.74        130.26        15.25 o
   6  -7   6        143.65        129.50        24.43 o
   7  -7   6          8.72          2.74        14.53 o
   8  -7   6         30.48         59.75        60.92 o
  -8  -6   6        112.86         49.73        99.20 o
  -7  -6   6          0.02         20.96        30.36 o
  -6  -6   6         77.21         33.94        44.62 o
  -5  -6   6        311.86        347.01        31.73 o
  -4  -6   6         16.70         18.74        18.69 o
  -3  -6   6         26.27         30.27        13.13 o
  -2  -6   6         60.56         64.71        11.94 o
  -1  -6   6        312.93        301.22        18.44 o
   0  -6   6         82.23         90.73        11.21 o
   1  -6   6         48.28         42.90        11.90 o
   2  -6   6         27.61         10.59        10.99 o
   3  -6   6        238.34        264.65        16.17 o
   4  -6   6          0.55          0.00        11.47 o
   5  -6   6        185.43        208.72        15.50 o
   6  -6   6        158.55        165.51        22.51 o
   7  -6   6         26.29         18.85        31.17 o
   8  -6   6        159.72        120.16        40.48 o
  -9  -5   6         33.36        106.58        54.71 o
  -8  -5   6          2.26         23.98        31.60 o
  -7  -5   6          0.03          0.00        35.96 o
  -6  -5   6         31.54         16.07        25.03 o
  -5  -5   6         58.27         55.18        20.01 o
  -4  -5   6        769.19        735.73        38.59 o
  -3  -5   6         77.56         69.87        12.38 o
  -2  -5   6          1.55         17.38         9.59 o
  -1  -5   6        253.29        237.42        14.66 o
   0  -5   6          2.70          2.49         9.56 o
   1  -5   6          0.00          0.00         8.86 o
   2  -5   6          1.92          6.53         7.37 o
   3  -5   6        100.03        123.18        11.64 o
   4  -5   6        158.11        157.12        15.84 o
   5  -5   6         24.00         23.41        19.53 o
   6  -5   6         52.19         80.06        24.83 o
   7  -5   6          1.44          0.00        53.61 o
   8  -5   6        101.11          0.00        71.72 o
  -9  -4   6         27.74         90.43        33.29 o
  -8  -4   6          1.25          0.00        26.06 o
  -7  -4   6         34.18         48.03        22.65 o
  -6  -4   6          5.98         28.91        28.07 o
  -5  -4   6        289.52        299.42        37.64 o
  -4  -4   6         23.60         37.76        11.49 o
  -3  -4   6         37.40         43.62        10.64 o
  -2  -4   6       1117.57       1144.40        35.49 o
  -1  -4   6        208.67        212.27        15.01 o
   0  -4   6        647.10        675.19        22.98 o
   1  -4   6         25.77         23.43         7.16 o
   2  -4   6          6.54          8.14         7.26 o
   3  -4   6          2.99          2.10        17.59 o
   4  -4   6         10.12         10.28        10.16 o
   5  -4   6          0.44         11.46        11.62 o
   6  -4   6         59.85         40.86        15.17 o
   7  -4   6         57.61         54.65        28.39 o
   8  -4   6          0.42          0.00        36.99 o
   9  -4   6         34.17          0.00        21.42 o
  -9  -3   6         48.67         86.70        41.19 o
  -8  -3   6         74.71         65.34        25.27 o
  -7  -3   6         43.20         32.46        19.85 o
  -6  -3   6         82.15         87.66        18.69 o
  -5  -3   6         83.57         94.38        13.72 o
  -4  -3   6         10.35         30.83         9.25 o
  -3  -3   6       1309.86       1374.51        40.71 o
  -2  -3   6          2.30          0.00         7.91 o
  -1  -3   6        213.08        214.59        12.99 o
   0  -3   6          0.10          0.00         4.95 o
   1  -3   6         97.61        100.51        11.31 o
   2  -3   6          6.83          8.17         7.30 o
   3  -3   6          0.27          0.00         8.61 o
   4  -3   6        413.49        391.00        22.88 o
   5  -3   6        594.83        558.35        29.01 o
   6  -3   6         49.76         72.40        16.92 o
   7  -3   6         42.42         13.52        37.57 o
   8  -3   6          1.81         13.79        21.07 o
   9  -3   6         10.48          0.00        22.07 o
 -10  -2   6         54.35         53.91        38.48 o
  -9  -2   6        256.38        253.63        45.14 o
  -8  -2   6          9.21         14.20        24.67 o
  -7  -2   6         54.65         70.02        22.63 o
  -6  -2   6        149.11        131.45        15.24 o
  -5  -2   6        109.02        121.67        25.20 o
  -4  -2   6          5.49          3.15         7.54 o
  -3  -2   6         44.87         52.17        13.24 o
  -2  -2   6        175.17        180.20        11.73 o
  -1  -2   6        122.09        128.75         9.27 o
   0  -2   6         43.41         57.93         7.63 o
   1  -2   6         54.22         57.02         8.67 o
   2  -2   6        433.43        414.86        20.85 o
   3  -2   6        269.20        314.57        19.48 o
   4  -2   6        287.30        301.03        21.19 o
   5  -2   6          6.46         30.13        13.05 o
   6  -2   6        630.41        618.64        53.35 o
   7  -2   6         63.80         41.82        29.68 o
   8  -2   6         13.31         31.74        23.66 o
   9  -2   6          6.48         12.75        24.40 o
 -10  -1   6         30.33         36.09        21.85 o
  -9  -1   6        111.28        150.29        26.28 o
  -8  -1   6         15.13         11.36        36.34 o
  -7  -1   6        173.19        163.45        20.30 o
  -6  -1   6         26.52         32.21        10.80 o
  -5  -1   6         14.17         38.64         9.24 o
  -4  -1   6         29.28         23.19         7.69 o
  -3  -1   6        800.73        824.12        26.02 o
  -2  -1   6        254.49        263.32        15.97 o
  -1  -1   6        120.64        157.73         9.82 o
   0  -1   6         36.47         48.48         8.28 o
   1  -1   6         10.29          9.85         7.91 o
   2  -1   6         39.34         44.84         9.41 o
   3  -1   6          3.08          0.00         8.88 o
   4  -1   6        105.54         96.00        14.27 o
   5  -1   6         51.45         59.91        24.06 o
   6  -1   6          7.58          0.00        15.09 o
   7  -1   6        397.01        436.31        58.14 o
   8  -1   6         83.70         25.54        25.94 o
   9  -1   6          1.52          0.00        40.23 o
 -10   0   6         67.66         51.13        16.20 o
  -9   0   6          4.42         28.73        20.60 o
  -8   0   6          8.58          3.23        24.06 o
  -7   0   6        145.49        131.80        25.48 o
  -6   0   6        212.26        215.06        16.94 o
  -5   0   6         48.74         48.13         8.69 o
  -4   0   6         33.12         28.38         7.20 o
  -3   0   6          4.13          1.21         4.88 o
  -2   0   6         51.01         58.96         7.21 o
  -1   0   6        960.80       1078.83        31.11 o
   0   0   6        237.89        261.63        15.68 o
   1   0   6        348.52        357.34        18.05 o
   2   0   6         99.36         89.85        11.37 o
   3   0   6         39.87         69.70        12.41 o
   4   0   6         52.53         64.45        13.50 o
   5   0   6        498.81        466.28        33.69 o
   6   0   6        400.25        394.29        31.02 o
   7   0   6        187.88        246.44        30.27 o
   8   0   6         33.95          0.00        42.16 o
 -10   1   6          2.74          0.00        32.08 o
  -9   1   6          0.68          2.26        17.68 o
  -8   1   6         12.44         14.24        14.77 o
  -7   1   6        106.61        107.31        12.21 o
  -6   1   6         48.71         48.82         9.02 o
  -5   1   6        615.07        613.47        20.89 o
  -4   1   6        137.49        142.69        16.36 o
  -3   1   6        277.53        296.32        12.60 o
  -2   1   6          1.13          0.00         6.99 o
  -1   1   6         84.72         98.12        10.77 o
   0   1   6        434.28        492.73        21.98 o
   1   1   6          3.40          2.09         7.84 o
   2   1   6         27.83         30.06         9.87 o
   3   1   6          1.39          0.13        14.49 o
   4   1   6          5.43         12.34        17.91 o
   5   1   6         81.61         52.56        17.29 o
   6   1   6         12.56         68.68        45.98 o
   7   1   6         38.41         57.50        28.65 o
   8   1   6          3.06         31.60        26.70 o
 -10   2   6         34.01         19.37        18.08 o
  -9   2   6          6.16         37.12        22.89 o
  -8   2   6        191.05        180.09        17.76 o
  -7   2   6          4.58          8.16         8.91 o
  -6   2   6        570.08        545.25        19.85 o
  -5   2   6        489.53        489.33        17.59 o
  -4   2   6          0.49          2.65         5.14 o
  -3   2   6         26.96         29.26         6.12 o
  -2   2   6        898.57        933.63        33.29 o
  -1   2   6       2778.82       2905.29        91.18 o
   0   2   6          6.33          3.65         7.37 o
   1   2   6        639.14        660.59        28.29 o
   2   2   6          0.82          0.00        13.45 o
   3   2   6          4.63          0.00        11.74 o
   4   2   6          0.04          0.00        20.76 o
   5   2   6         63.99         94.73        19.34 o
   6   2   6        128.54        127.66        23.69 o
   7   2   6          9.61         22.74        23.76 o
   8   2   6        202.65        242.39        40.16 o
 -10   3   6          0.16          0.00        28.07 o
  -9   3   6         13.69          0.00        13.73 o
  -8   3   6        316.28        319.99        55.23 o
  -7   3   6          9.53          5.20         8.01 o
  -6   3   6       1163.22       1162.36        39.45 o
  -5   3   6          0.08          2.17         7.63 o
  -4   3   6          1.59          0.00         5.00 o
  -3   3   6          0.20          5.25         7.91 o
  -2   3   6        444.88        471.48        20.49 o
  -1   3   6          4.51          8.25        10.99 o
   0   3   6          0.21          9.38         8.31 o
   1   3   6        120.03        107.18        14.74 o
   2   3   6        184.59        208.62        18.90 o
   3   3   6         72.37         74.58        20.50 o
   4   3   6          5.75          0.00        28.26 o
   5   3   6        388.02        406.02        33.64 o
   6   3   6        399.26        422.38        37.21 o
   7   3   6          9.35          7.94        26.00 o
   8   3   6          3.88         62.61        38.25 o
 -10   4   6        110.74         88.73        27.03 o
  -9   4   6         29.39         15.91        21.08 o
  -8   4   6         48.69         62.21         6.47 o
  -7   4   6         65.41         67.36        10.61 o
  -6   4   6        776.44        732.32        34.79 o
  -5   4   6         74.37         64.20         7.83 o
  -4   4   6         36.80         40.40         6.05 o
  -3   4   6         12.19         10.18         5.44 o
  -2   4   6         22.29         23.88         7.75 o
  -1   4   6        315.99        303.40        17.72 o
   0   4   6          0.32          0.00         9.51 o
   1   4   6        125.14        117.69        14.72 o
   2   4   6        553.60        555.41        30.30 o
   3   4   6         84.11         68.24        17.46 o
   4   4   6          3.84         11.05        17.77 o
   5   4   6         40.63         59.37        23.85 o
   6   4   6         49.78         73.92        27.93 o
   7   4   6        119.69        149.98        33.98 o
  -9   5   6         21.80         24.02        15.80 o
  -8   5   6          0.07          0.00        10.73 o
  -7   5   6        307.40        312.93        14.51 o
  -6   5   6         80.09         95.49         9.61 o
  -5   5   6         72.15         65.05         7.76 o
  -4   5   6         51.92         60.35         6.38 o
  -3   5   6         14.37         12.78         6.04 o
  -2   5   6        425.18        408.56        20.68 o
  -1   5   6        466.76        447.26        22.42 o
   0   5   6         87.17         95.90        13.85 o
   1   5   6         27.18         45.44        13.94 o
   2   5   6        241.38        244.91        42.42 o
   3   5   6         14.30         54.50        26.58 o
   4   5   6         93.99         78.34        23.28 o
   5   5   6         86.09         83.78        25.09 o
   6   5   6          0.17         22.76        34.66 o
  -9   6   6         88.64         92.04        18.31 o
  -8   6   6         30.45         49.26        13.16 o
  -7   6   6         32.57         38.83        10.10 o
  -6   6   6         36.61         30.96         8.78 o
  -5   6   6        100.59         99.59        13.32 o
  -4   6   6         13.02         15.72         7.44 o
  -3   6   6          5.52          9.75         6.49 o
  -2   6   6        222.51        244.20        17.93 o
  -1   6   6        994.84        979.96        38.63 o
   0   6   6         22.31          5.66        12.54 o
   1   6   6        502.42        459.02        42.94 o
   2   6   6        922.96        927.40        44.16 o
   3   6   6          0.71          0.00        17.68 o
   4   6   6         13.31         14.10        28.58 o
   5   6   6          1.09         40.10        34.15 o
   6   6   6          3.20          0.00        41.65 o
  -8   7   6          5.89         10.19        12.27 o
  -7   7   6         16.81         22.54        10.35 o
  -6   7   6         15.95         19.82         9.40 o
  -5   7   6         25.88         15.52         9.83 o
  -4   7   6          0.11          0.00        10.35 o
  -3   7   6         48.02         27.89        11.83 o
  -2   7   6        271.68        273.79        19.93 o
  -1   7   6        198.03        175.82        25.29 o
   0   7   6        734.58        763.36        49.54 o
   1   7   6         16.09         17.98        21.08 o
   2   7   6         12.78         21.46        19.72 o
   3   7   6         88.12        134.38        34.15 o
   4   7   6          6.92         34.66        34.53 o
   5   7   6         44.34        122.35        45.14 o
  -8   8   6        128.01        124.24        20.84 o
  -7   8   6          7.01          0.00        11.16 o
  -6   8   6         78.68         75.67        13.74 o
  -5   8   6         46.21         36.09        10.86 o
  -4   8   6          7.48          8.15        11.90 o
  -3   8   6          0.18          0.00        11.00 o
  -2   8   6         12.61         15.19        10.48 o
  -1   8   6          0.10          0.00        19.14 o
   0   8   6         60.40         61.18        24.19 o
   1   8   6        153.82        142.01        30.52 o
   2   8   6        115.37         66.35        30.52 o
   3   8   6         45.02         44.62        35.05 o
   4   8   6         17.28         15.00        40.35 o
  -7   9   6         15.55         18.64        21.31 o
  -6   9   6         13.41         14.17        14.95 o
  -5   9   6         17.51          0.00        12.42 o
  -4   9   6         20.04         34.53        14.74 o
  -3   9   6         32.84         31.04        17.07 o
  -2   9   6        163.36        146.93        25.22 o
  -1   9   6         99.27        122.10        25.22 o
   0   9   6          0.10          7.37        23.80 o
   1   9   6          2.67         21.08        27.03 o
   2   9   6        114.34         92.35        35.70 o
  -5  10   6         29.35         11.64        11.64 o
  -4  10   6          6.97         38.41        16.56 o
  -3  10   6         24.32         48.76        21.47 o
  -2  10   6         16.41         19.40        23.15 o
  -1  10   6          5.53         52.38        25.48 o
   0  10   6        116.84        148.74        34.53 o
  -2 -11   7         39.31          0.00        43.46 o
  -1 -11   7        120.41        126.49        45.79 o
   0 -11   7         11.83         28.97        39.58 o
   1 -11   7         23.73          1.29        35.31 o
   2 -11   7         90.86         74.24        36.22 o
   3 -11   7          2.06          0.00        35.57 o
  -4 -10   7        276.03        299.55        57.17 o
  -3 -10   7         14.53          0.00        30.51 o
  -2 -10   7        605.24        563.74        57.43 o
  -1 -10   7          0.20          0.00        24.65 o
   0 -10   7         76.91         97.79        24.80 o
   1 -10   7         31.99         82.16        22.94 o
   2 -10   7         20.22          0.00        35.83 o
   3 -10   7         23.12         13.73        25.80 o
   4 -10   7         18.07         21.71        20.15 o
   5 -10   7         31.87         57.30        32.85 o
  -5  -9   7         47.21         30.66        37.39 o
  -4  -9   7         33.49         97.99        96.03 o
  -3  -9   7        748.84        707.63        53.17 o
  -2  -9   7         11.36         47.08        32.59 o
  -1  -9   7        535.79        572.59        56.52 o
   0  -9   7         77.61        118.47        31.43 o
   1  -9   7          3.68         29.80        18.63 o
   2  -9   7         47.64         55.31        28.33 o
   3  -9   7         64.97         82.37        19.85 o
   4  -9   7        181.09        208.53        23.60 o
   5  -9   7          0.22          0.00        19.35 o
   6  -9   7         30.78          0.00        27.29 o
  -6  -8   7          1.45          0.00        45.53 o
  -5  -8   7        155.54        161.81        30.85 o
  -4  -8   7        616.67        623.14        37.47 o
  -3  -8   7        413.86        415.83        36.55 o
  -2  -8   7        436.68        449.07        28.91 o
  -1  -8   7         49.66         49.41        16.24 o
   0  -8   7          7.19          0.00        29.75 o
   1  -8   7         26.15         48.39        16.31 o
   2  -8   7        101.10        104.07        17.83 o
   3  -8   7         57.74        104.76        25.09 o
   4  -8   7        130.22        118.02        18.75 o
   5  -8   7        267.62        272.34        25.08 o
   6  -8   7          1.29         17.68        19.33 o
   7  -8   7         19.63         24.19        29.62 o
  -7  -7   7         13.83          1.21        34.73 o
  -6  -7   7          1.13          0.00        54.45 o
  -5  -7   7          1.99          0.00        21.87 o
  -4  -7   7         52.76         72.38        19.72 o
  -3  -7   7        709.44        711.95        33.54 o
  -2  -7   7        214.64        215.17        20.10 o
  -1  -7   7        218.59        225.77        26.63 o
   0  -7   7         89.25        104.43        20.24 o
   1  -7   7        134.64        134.49        17.48 o
   2  -7   7         12.48         21.50        14.07 o
   3  -7   7        287.88        341.06        25.02 o
   4  -7   7         14.16          3.59        14.18 o
   5  -7   7         86.40        114.63        15.04 o
   6  -7   7        195.02        185.18        18.03 o
   7  -7   7         58.55         74.77        23.18 o
  -8  -6   7          2.88          0.00        38.59 o
  -7  -6   7         15.12         55.68        30.35 o
  -6  -6   7          3.86         41.82        23.77 o
  -5  -6   7         61.72         54.25        19.78 o
  -4  -6   7         38.78         74.93        15.87 o
  -3  -6   7         78.41         77.08        17.10 o
  -2  -6   7        124.51        128.31        19.52 o
  -1  -6   7         42.18         42.23        11.96 o
   0  -6   7          5.68          0.00        12.01 o
   1  -6   7        164.66        193.47        18.52 o
   2  -6   7        381.79        378.39        24.44 o
   3  -6   7        128.45        115.24        16.40 o
   4  -6   7         47.19         52.19        11.84 o
   5  -6   7        360.15        366.72        51.22 o
   6  -6   7         42.13         35.78        22.44 o
   7  -6   7         51.34          8.21        77.80 o
   8  -6   7         66.87         41.78        56.78 o
  -8  -5   7        117.60        140.71        34.46 o
  -7  -5   7         28.07          0.00        24.89 o
  -6  -5   7         73.49         69.19        19.91 o
  -5  -5   7        120.48        109.20        18.49 o
  -4  -5   7        116.25        137.38        17.90 o
  -3  -5   7        382.32        394.04        22.18 o
  -2  -5   7        253.46        249.37        21.89 o
  -1  -5   7        104.78        121.65        13.77 o
   0  -5   7        101.38        138.84        25.16 o
   1  -5   7         41.16         26.52         9.80 o
   2  -5   7          4.06          0.00        10.41 o
   3  -5   7        101.56        103.09        12.19 o
   4  -5   7        410.42        374.98        25.09 o
   5  -5   7         23.87         13.97        14.14 o
   6  -5   7         15.55         27.44        16.72 o
   7  -5   7         30.96          2.20        32.72 o
   8  -5   7          7.78          0.00        22.51 o
  -9  -4   7         51.27         32.85        47.86 o
  -8  -4   7         28.83         32.53        28.66 o
  -7  -4   7          1.36          0.00        23.02 o
  -6  -4   7         37.50         42.64        15.97 o
  -5  -4   7          4.95          3.11        22.53 o
  -4  -4   7         24.99         12.88        11.77 o
  -3  -4   7        203.14        229.60        26.24 o
  -2  -4   7         25.80         28.11        14.55 o
  -1  -4   7         71.05         73.49        12.13 o
   0  -4   7         56.55         65.79        10.15 o
   1  -4   7        123.14        149.63        11.88 o
   2  -4   7         89.51         96.93        12.82 o
   3  -4   7         18.87         31.96        13.16 o
   4  -4   7          9.00          0.00        11.97 o
   5  -4   7         11.74          0.00        14.09 o
   6  -4   7          8.65          7.42        16.59 o
   7  -4   7         36.95         35.65        20.43 o
   8  -4   7         14.05         30.14        31.30 o
  -9  -3   7         36.91         12.74        33.12 o
  -8  -3   7        278.50        278.58        55.75 o
  -7  -3   7         11.21          0.00        18.68 o
  -6  -3   7        109.74        118.37        16.56 o
  -5  -3   7        986.50       1020.41        36.20 o
  -4  -3   7        129.37        121.60        12.99 o
  -3  -3   7         25.36         15.55        16.86 o
  -2  -3   7        251.14        242.77        15.97 o
  -1  -3   7        745.37        768.67        26.32 o
   0  -3   7         56.44         56.72         8.80 o
   1  -3   7          7.18          2.57         7.52 o
   2  -3   7         50.16         45.25         9.57 o
   3  -3   7          1.57          4.04        10.74 o
   4  -3   7         32.16         44.83        13.51 o
   5  -3   7        124.67        115.97        17.63 o
   6  -3   7         39.63         42.78        17.60 o
   7  -3   7        318.52        314.04        45.14 o
   8  -3   7         48.48         35.80        24.76 o
  -9  -2   7        210.82        165.17        42.94 o
  -8  -2   7          8.59         45.40        27.28 o
  -7  -2   7        104.34         93.28        28.72 o
  -6  -2   7        284.71        274.37        19.09 o
  -5  -2   7         17.41          8.92         9.51 o
  -4  -2   7         88.88         73.05        11.44 o
  -3  -2   7          0.23          4.59        11.42 o
  -2  -2   7          8.01         20.68         8.29 o
  -1  -2   7        419.92        426.88        19.40 o
   0  -2   7          6.68          0.00         6.94 o
   1  -2   7        342.04        317.03        18.18 o
   2  -2   7          3.55          3.35        16.36 o
   3  -2   7        179.07        182.64        16.86 o
   4  -2   7        984.96        966.58        40.37 o
   5  -2   7        886.13        892.59        50.05 o
   6  -2   7          1.29          7.75        16.68 o
   7  -2   7          0.02          0.47        20.27 o
   8  -2   7          0.03          0.00        25.22 o
 -10  -1   7         33.16         26.14        28.42 o
  -9  -1   7        250.29        158.78        27.88 o
  -8  -1   7         73.58        108.97        26.26 o
  -7  -1   7        158.04        141.41        20.57 o
  -6  -1   7        345.18        304.62        19.51 o
  -5  -1   7        285.73        297.72        17.60 o
  -4  -1   7         29.88         44.25        12.62 o
  -3  -1   7          1.59          6.36        13.52 o
  -2  -1   7        117.26        144.35        11.40 o
  -1  -1   7        482.71        487.65        23.46 o
   0  -1   7         10.37         21.99         8.11 o
   1  -1   7        301.28        313.85        19.27 o
   2  -1   7          1.75          0.00         9.62 o
   3  -1   7          1.54          4.72        11.09 o
   4  -1   7         44.05         49.95        14.97 o
   5  -1   7       1308.06       1207.49        50.20 o
   6  -1   7        250.68        264.44        40.87 o
   7  -1   7        119.37        110.71        39.19 o
   8  -1   7          0.02         24.40        28.70 o
 -10   0   7          0.16          0.00        26.42 o
  -9   0   7         50.97         57.47        21.53 o
  -8   0   7         56.36         36.72        36.47 o
  -7   0   7          3.24          0.00        18.50 o
  -6   0   7         23.58         20.81        11.86 o
  -5   0   7        185.89        165.36        12.62 o
  -4   0   7         32.40         24.81         8.09 o
  -3   0   7        133.81        161.88        11.37 o
  -2   0   7         21.20         18.31         6.89 o
  -1   0   7        309.07        337.85        15.37 o
   0   0   7          9.62         10.86        11.64 o
   1   0   7       1295.08       1344.87        66.87 o
   2   0   7         63.31         65.70        16.30 o
   3   0   7          4.93          0.00        14.74 o
   4   0   7        279.59        290.44        23.33 o
   5   0   7         17.92         21.46        15.14 o
   6   0   7         80.80        100.79        22.65 o
   7   0   7          9.20          4.72        28.26 o
   8   0   7          9.49          0.00        32.27 o
 -10   1   7          4.15         36.77        23.62 o
  -9   1   7          3.16         11.75        25.03 o
  -8   1   7          0.34          8.59        18.37 o
  -7   1   7         97.92        104.97        13.06 o
  -6   1   7         98.60        107.92        11.45 o
  -5   1   7         74.26         75.92        12.04 o
  -4   1   7         35.58         51.74        13.45 o
  -3   1   7        284.23        319.91        15.86 o
  -2   1   7        401.86        398.88        16.27 o
  -1   1   7          2.59          0.00         7.08 o
   0   1   7         29.28         33.17        10.41 o
   1   1   7        192.66        208.41        17.04 o
   2   1   7          9.37         11.32        11.41 o
   3   1   7        105.50         95.80        16.24 o
   4   1   7         14.37         23.73        15.78 o
   5   1   7        151.90        132.04        21.62 o
   6   1   7          0.17         26.20        22.44 o
   7   1   7          5.47          0.00        25.97 o
   8   1   7         17.31         79.67        38.80 o
 -10   2   7         19.54         38.89        28.84 o
  -9   2   7         87.87         90.17        19.46 o
  -8   2   7         52.88         43.90        15.41 o
  -7   2   7         79.11         94.73        11.69 o
  -6   2   7       1139.79       1119.86        42.02 o
  -5   2   7        750.31        721.54        29.32 o
  -4   2   7        217.01        212.04        12.55 o
  -3   2   7          4.66          6.32         7.30 o
  -2   2   7        660.63        744.25        23.88 o
  -1   2   7        311.02        369.02        19.25 o
   0   2   7         79.05         88.14        31.82 o
   1   2   7        225.24        252.49        19.66 o
   2   2   7         23.96         20.61        12.80 o
   3   2   7         36.85         56.29        15.49 o
   4   2   7          0.01          5.04        20.95 o
   5   2   7          4.13          9.82        18.15 o
   6   2   7        102.76        117.63        31.36 o
   7   2   7          4.87          0.00        52.84 o
 -10   3   7          1.30          0.00        32.46 o
  -9   3   7          1.21          0.00        36.99 o
  -8   3   7         17.30         15.39        20.69 o
  -7   3   7        152.02        123.50        13.52 o
  -6   3   7        136.47        136.74        12.72 o
  -5   3   7         49.34         41.87        15.71 o
  -4   3   7         70.31         71.05         8.16 o
  -3   3   7          3.96         12.34         8.37 o
  -2   3   7         21.76         28.31         8.37 o
  -1   3   7         16.92         34.32         9.50 o
   0   3   7         32.48         28.77        10.50 o
   1   3   7         34.97         17.80        11.43 o
   2   3   7        489.96        457.87        26.79 o
   3   3   7        360.78        377.59        28.04 o
   4   3   7          7.46         23.34        17.42 o
   5   3   7         34.80         13.35        22.69 o
   6   3   7         56.66          0.00        27.08 o
   7   3   7         47.09        104.61        31.11 o
  -9   4   7          5.31          0.00        15.24 o
  -8   4   7         50.12         33.86        15.07 o
  -7   4   7          4.94          0.00        15.59 o
  -6   4   7        564.03        575.79        23.19 o
  -5   4   7          8.83          0.00         7.95 o
  -4   4   7         76.93         96.56         8.84 o
  -3   4   7        245.51        252.00        13.27 o
  -2   4   7          4.30          3.13         8.30 o
  -1   4   7         24.18         17.38        17.65 o
   0   4   7          1.08          0.00        10.24 o
   1   4   7        273.63        276.96        28.91 o
   2   4   7         18.31         31.70        15.67 o
   3   4   7        374.18        401.96        30.83 o
   4   4   7        159.34        181.95        24.90 o
   5   4   7        209.15        211.05        31.84 o
   6   4   7          1.72          0.00        33.63 o
  -9   5   7          3.66          0.60        22.05 o
  -8   5   7          6.49         16.73         9.44 o
  -7   5   7          4.20         11.49         8.17 o
  -6   5   7         40.15         45.13         5.75 o
  -5   5   7         39.68         41.74         8.63 o
  -4   5   7        452.14        433.98        20.81 o
  -3   5   7        183.92        185.91        11.68 o
  -2   5   7        528.02        491.57        24.33 o
  -1   5   7        132.61        124.28        14.85 o
   0   5   7         16.07         17.23        12.53 o
   1   5   7          7.90         25.83        14.82 o
   2   5   7         47.75         72.78        19.02 o
   3   5   7          7.77          0.00        33.30 o
   4   5   7         39.48         47.49        30.85 o
   5   5   7          0.00          0.00        30.27 o
   6   5   7          0.00          7.11        36.22 o
  -9   6   7          1.29          0.53        16.67 o
  -8   6   7          4.80          6.20        11.00 o
  -7   6   7         20.76         20.91         9.11 o
  -6   6   7         65.39         68.97         7.16 o
  -5   6   7         13.05          0.52        11.51 o
  -4   6   7        722.99        670.67        26.65 o
  -3   6   7        708.02        655.76        23.13 o
  -2   6   7          3.70          9.25        11.32 o
  -1   6   7         23.89         22.51        15.52 o
   0   6   7         56.54         50.83        19.92 o
   1   6   7        253.80        252.78        24.49 o
   2   6   7         29.16         55.62        25.48 o
   3   6   7          3.04          0.00        16.53 o
   4   6   7        108.20        171.76        37.64 o
   5   6   7        171.16        292.31        49.54 o
  -8   7   7          1.86          0.32        13.50 o
  -7   7   7         55.73         55.38        12.77 o
  -6   7   7          2.21         14.83         9.31 o
  -5   7   7         42.52         26.90        13.45 o
  -4   7   7        145.96        161.90        15.27 o
  -3   7   7         55.59         40.09        12.21 o
  -2   7   7        283.22        258.81        28.97 o
  -1   7   7          2.48          0.00        18.62 o
   0   7   7          4.43         38.28        23.93 o
   1   7   7         68.30         66.09        24.70 o
   2   7   7         44.50         75.66        30.27 o
   3   7   7          0.49         15.00        30.01 o
   4   7   7         32.43         96.62        36.86 o
  -7   8   7          6.91         10.81        14.16 o
  -6   8   7          1.40          8.06        15.89 o
  -5   8   7          1.40          0.00        13.06 o
  -4   8   7         67.85         53.34         6.15 o
  -3   8   7          7.25         10.09        15.91 o
  -2   8   7          0.59          0.00        17.72 o
  -1   8   7         24.53         20.31        21.08 o
   0   8   7          6.14         38.28        23.15 o
   1   8   7          2.52          0.00        24.70 o
   2   8   7         38.00        184.18        38.28 o
   3   8   7          8.92         39.32        34.27 o
  -6   9   7         25.27         43.15        22.19 o
  -5   9   7          3.80          0.00        14.49 o
  -4   9   7        158.69        153.91        21.60 o
  -3   9   7         59.99         69.20        20.82 o
  -2   9   7          5.32         39.32        22.51 o
  -1   9   7          6.27          0.00        23.28 o
   0   9   7          2.18          0.00        25.61 o
   1   9   7          6.62          0.00        30.65 o
  -3  10   7         29.33         55.62        23.93 o
  -2  10   7         25.70         28.97        27.29 o
  -1 -11   8          6.10         53.29        48.24 o
   0 -11   8         37.75         84.20        45.14 o
   1 -11   8         18.25          0.00        39.19 o
   2 -11   8        160.56        204.87        47.86 o
  -3 -10   8          0.68         48.50        39.58 o
  -2 -10   8         13.97          0.00        29.10 o
  -1 -10   8        122.32         84.81        30.82 o
   0 -10   8         12.94         22.05        25.33 o
   1 -10   8         17.24         37.44        24.01 o
   2 -10   8         24.72         33.41        29.30 o
   3 -10   8          0.39          0.00        32.08 o
   4 -10   8        156.85        101.27        38.93 o
  -5  -9   8        178.65        255.28       134.12 o
  -4  -9   8        118.57        131.46        36.76 o
  -3  -9   8         64.56         45.53        48.44 o
  -2  -9   8        277.53        226.71        32.50 o
  -1  -9   8        177.50        176.03        38.80 o
   0  -9   8         17.78         12.78        21.81 o
   1  -9   8          5.04          0.66        20.16 o
   2  -9   8          0.61          1.83        20.10 o
   3  -9   8        115.63         95.71        21.81 o
   4  -9   8          0.02          5.87        20.85 o
   5  -9   8         45.08         14.49        30.52 o
  -6  -8   8         28.37         97.65        44.36 o
  -5  -8   8        133.40        156.55        91.90 o
  -4  -8   8         19.85         11.04        77.80 o
  -3  -8   8         17.30          0.00        25.68 o
  -2  -8   8         60.79         46.52        21.50 o
  -1  -8   8         32.45         46.07        20.66 o
   0  -8   8        220.04        208.20        33.05 o
   1  -8   8         36.07         40.34        18.02 o
   2  -8   8         38.09         37.51        25.22 o
   3  -8   8          0.47          0.00        17.04 o
   4  -8   8         31.20          2.00        34.73 o
   5  -8   8         94.64         73.65        22.58 o
   6  -8   8        135.82        122.74        34.53 o
  -7  -7   8         74.36         47.11        43.47 o
  -6  -7   8          8.97          0.00        43.52 o
  -5  -7   8        170.39        178.91        25.07 o
  -4  -7   8          0.55          0.00        19.17 o
  -3  -7   8        234.98        250.54        27.34 o
  -2  -7   8        540.32        574.19        31.41 o
  -1  -7   8        351.92        410.31        58.01 o
   0  -7   8         31.99         20.56        16.08 o
   1  -7   8         33.90         51.67        16.44 o
   2  -7   8        155.70        156.45        20.71 o
   3  -7   8        140.21        144.88        20.65 o
   4  -7   8         82.78        118.59        24.17 o
   5  -7   8        154.28        114.26        22.38 o
   6  -7   8         13.16          0.00        19.77 o
   7  -7   8         54.23          0.00        31.82 o
  -7  -6   8          0.62          0.00        33.07 o
  -6  -6   8          0.45          0.00        55.94 o
  -5  -6   8         50.42         57.00        20.84 o
  -4  -6   8        518.27        489.09        29.44 o
  -3  -6   8          0.84          0.00        19.94 o
  -2  -6   8          0.01          0.00        16.09 o
  -1  -6   8        121.54        137.75        28.33 o
   0  -6   8         91.24         98.10        17.70 o
   1  -6   8         64.71         54.59        23.22 o
   2  -6   8          1.21          0.00        11.36 o
   3  -6   8          2.07          0.00        16.10 o
   4  -6   8        218.48        182.65        17.25 o
   5  -6   8         33.08         27.17        14.04 o
   6  -6   8         44.17         33.55        20.69 o
   7  -6   8          2.38         11.02        21.57 o
  -8  -5   8          1.62         32.11        34.09 o
  -7  -5   8         35.84          1.60        29.33 o
  -6  -5   8         10.61          0.00        31.26 o
  -5  -5   8        404.35        408.86        27.14 o
  -4  -5   8         12.57         31.84        15.09 o
  -3  -5   8        131.76        135.05        24.64 o
  -2  -5   8         16.99         11.70        23.37 o
  -1  -5   8         62.33         89.37        24.70 o
   0  -5   8          7.79          6.55        29.23 o
   1  -5   8         11.91          0.00        13.65 o
   2  -5   8        645.58        627.01        25.61 o
   3  -5   8          3.14         17.00        11.48 o
   4  -5   8         77.91         75.92        25.61 o
   5  -5   8         85.44         73.77        19.11 o
   6  -5   8         76.50         57.73        20.35 o
   7  -5   8         11.87         37.60        36.28 o
  -8  -4   8         26.37          4.88        31.07 o
  -7  -4   8         18.73          0.00        23.01 o
  -6  -4   8          0.30          0.00        16.61 o
  -5  -4   8        362.49        377.03        24.09 o
  -4  -4   8          0.72          3.07        12.53 o
  -3  -4   8         37.81         19.55        11.38 o
  -2  -4   8        142.74        164.23        17.77 o
  -1  -4   8         75.02         67.02        16.03 o
   0  -4   8          0.10          6.92        12.42 o
   1  -4   8         46.78         28.63        21.59 o
   2  -4   8         51.77         41.12        10.65 o
   3  -4   8         17.90         21.34        13.58 o
   4  -4   8         33.66         38.75        15.53 o
   5  -4   8          2.77          0.58        17.03 o
   6  -4   8         43.87         33.62        33.56 o
   7  -4   8        133.06         68.42        29.52 o
   8  -4   8         18.88         44.35        33.24 o
  -9  -3   8         49.85          0.00        44.88 o
  -8  -3   8         24.38         65.60        27.98 o
  -7  -3   8        409.86        364.40        32.79 o
  -6  -3   8        144.21        125.22        18.02 o
  -5  -3   8         62.23         51.34        14.91 o
  -4  -3   8         47.05         32.36        15.57 o
  -3  -3   8          7.93         19.56         9.95 o
  -2  -3   8        196.76        239.87        19.11 o
  -1  -3   8        138.56        150.93        12.84 o
   0  -3   8         32.30         21.65        10.41 o
   1  -3   8         49.19         44.67        10.01 o
   2  -3   8          0.05          0.00        11.64 o
   3  -3   8          0.91         16.31        12.34 o
   4  -3   8          8.98         24.10        14.14 o
   5  -3   8        335.69        334.75        26.77 o
   6  -3   8        178.85        169.86        56.20 o
   7  -3   8         28.36         91.19        31.36 o
   8  -3   8          9.34         18.27        29.61 o
  -9  -2   8         40.67         45.91        19.43 o
  -8  -2   8         20.08         10.04        25.31 o
  -7  -2   8          6.27          0.00        18.50 o
  -6  -2   8        313.83        267.36        20.40 o
  -5  -2   8        878.34        796.97        30.47 o
  -4  -2   8          3.65          0.00         9.82 o
  -3  -2   8          3.93          8.83        13.38 o
  -2  -2   8          0.09          0.00         8.72 o
  -1  -2   8         51.01         65.47         9.67 o
   0  -2   8         50.44         63.43        10.21 o
   1  -2   8         17.84         30.54        12.02 o
   2  -2   8       1687.58       1654.01        58.44 o
   3  -2   8        269.16        292.92        32.21 o
   4  -2   8        146.03        176.59        28.71 o
   5  -2   8          4.79          1.66        16.75 o
   6  -2   8         67.69         48.37        24.70 o
   7  -2   8        159.19        125.83        28.04 o
   8  -2   8          5.02         22.76        36.47 o
  -9  -1   8         58.96          0.00        25.19 o
  -8  -1   8          0.01         10.46        21.95 o
  -7  -1   8        142.12        107.09        21.47 o
  -6  -1   8         82.94         66.62        13.81 o
  -5  -1   8         25.19         23.79        10.97 o
  -4  -1   8        255.11        257.62        19.95 o
  -3  -1   8         75.81         66.96        10.13 o
  -2  -1   8         10.61         13.20         8.30 o
  -1  -1   8         17.84          4.73        10.50 o
   0  -1   8         55.88         65.05        14.85 o
   1  -1   8          0.01          4.48        10.77 o
   2  -1   8        523.96        526.26        26.79 o
   3  -1   8        901.91        889.51        39.63 o
   4  -1   8         69.01         62.12        20.50 o
   5  -1   8        256.30        252.81        36.34 o
   6  -1   8          0.70         34.58        52.25 o
   7  -1   8          6.87         14.55        26.10 o
   8  -1   8          1.14         53.55        36.99 o
  -9   0   8          5.35          0.00        22.54 o
  -8   0   8          8.31         40.10        27.03 o
  -7   0   8         46.44         40.48        23.28 o
  -6   0   8        172.81        180.62        23.73 o
  -5   0   8         31.07         21.45        12.04 o
  -4   0   8        264.55        251.51        27.61 o
  -3   0   8        256.19        304.40        16.34 o
  -2   0   8        278.45        279.00        15.44 o
  -1   0   8          2.58         10.79         9.92 o
   0   0   8         17.59         27.97        11.83 o
   1   0   8        464.51        496.33        46.30 o
   2   0   8        264.79        270.06        21.09 o
   3   0   8        332.09        320.16        22.87 o
   4   0   8        277.85        300.39        26.90 o
   5   0   8        147.18        135.35        21.13 o
   6   0   8         18.78          0.00        22.96 o
   7   0   8         35.34         77.02        28.16 o
  -9   1   8         42.81         25.80        21.53 o
  -8   1   8          0.01          9.62        17.50 o
  -7   1   8        131.04        129.76        17.92 o
  -6   1   8        171.76        214.33        19.34 o
  -5   1   8       3060.58       3154.84       142.01 o
  -4   1   8       1804.49       1801.49        50.09 o
  -3   1   8          1.76          0.00         7.57 o
  -2   1   8          9.49         19.28        10.27 o
  -1   1   8          4.21         18.78         8.97 o
   0   1   8         17.29         25.83        10.32 o
   1   1   8          0.00          9.66        11.65 o
   2   1   8        304.70        326.09        24.00 o
   3   1   8         23.38         30.66        14.76 o
   4   1   8        192.16        186.57        23.50 o
   5   1   8          6.42         10.15        19.29 o
   6   1   8          4.84         12.78        46.11 o
   7   1   8         12.22         40.25        31.06 o
  -9   2   8         34.90         60.18        28.97 o
  -8   2   8         64.89         95.12        18.01 o
  -7   2   8          1.60         26.90        20.69 o
  -6   2   8         38.94         42.73        12.99 o
  -5   2   8        191.59        219.57        18.15 o
  -4   2   8       1831.07       1813.43        50.08 o
  -3   2   8        118.78        112.48        14.81 o
  -2   2   8         61.39         81.19        16.15 o
  -1   2   8         77.46         82.20        12.31 o
   0   2   8          6.45         18.71        10.95 o
   1   2   8         87.07        115.37        15.08 o
   2   2   8         61.22         61.37        15.56 o
   3   2   8        699.44        623.81        34.00 o
   4   2   8         26.17         19.71        18.76 o
   5   2   8        345.24        293.66        31.85 o
   6   2   8         66.86        134.49        64.60 o
   7   2   8         58.99         11.04        60.66 o
  -9   3   8          0.06          3.88        24.70 o
  -8   3   8          5.96         11.61        13.70 o
  -7   3   8        313.34        327.10        33.24 o
  -6   3   8         26.15         45.05        12.36 o
  -5   3   8        915.70        898.47        35.28 o
  -4   3   8         36.63         31.04         8.59 o
  -3   3   8         38.72         39.31         8.91 o
  -2   3   8         70.38         87.18        10.01 o
  -1   3   8         47.58         54.46        12.19 o
   0   3   8          0.01          0.00        10.97 o
   1   3   8        104.91        118.52        16.68 o
   2   3   8        770.56        761.99        38.36 o
   3   3   8        105.74        119.21        20.61 o
   4   3   8        823.32        803.93        45.94 o
   5   3   8         31.67          8.77        41.00 o
   6   3   8         61.09         50.30       104.96 o
  -9   4   8         12.34          0.00        14.62 o
  -8   4   8          2.49         15.13        16.43 o
  -7   4   8         82.58         90.15        20.82 o
  -6   4   8         61.77         55.99        11.71 o
  -5   4   8        250.63        255.19        15.30 o
  -4   4   8        249.38        246.91        14.81 o
  -3   4   8          0.32          1.19         8.05 o
  -2   4   8        268.63        228.18        17.55 o
  -1   4   8          4.83          6.99        11.34 o
   0   4   8          0.05         14.29        19.72 o
   1   4   8         22.31         34.55        15.32 o
   2   4   8        110.37        122.92        21.29 o
   3   4   8        881.98        874.02        46.59 o
   4   4   8         35.08          0.00        22.60 o
   5   4   8        117.22        123.39        36.22 o
   6   4   8          0.06         13.31        22.76 o
  -9   5   8          0.80          0.00        23.03 o
  -8   5   8          2.01          2.04        10.99 o
  -7   5   8          7.23          2.65        15.61 o
  -6   5   8          4.49         16.68         9.05 o
  -5   5   8         40.20         44.40        12.57 o
  -4   5   8        430.72        443.82        19.25 o
  -3   5   8        337.63        335.01        17.88 o
  -2   5   8        271.25        275.10        28.58 o
  -1   5   8          2.61          0.00        15.13 o
   0   5   8          1.66          0.00        14.22 o
   1   5   8          1.95         31.12        17.27 o
   2   5   8        104.05        102.82        28.07 o
   3   5   8         13.32         41.65        28.71 o
   4   5   8         73.69         93.51        38.54 o
   5   5   8          5.90          0.00        33.50 o
  -8   6   8          6.17          0.00        18.63 o
  -7   6   8         62.95         67.21        16.48 o
  -6   6   8         50.93         51.00        16.87 o
  -5   6   8        888.86        886.10        45.40 o
  -4   6   8        151.60        121.18        13.70 o
  -3   6   8        330.47        315.81        21.53 o
  -2   6   8        209.95        180.43        23.67 o
  -1   6   8         18.10         30.14        19.14 o
   0   6   8         93.85        107.09        28.07 o
   1   6   8         13.87          5.43        33.76 o
   2   6   8        113.55         87.17        29.62 o
   3   6   8        299.84        351.67        42.94 o
   4   6   8         26.74         22.51        36.34 o
  -7   7   8         14.41         20.59        17.43 o
  -6   7   8         25.48         24.33        17.80 o
  -5   7   8         13.53         17.07        15.26 o
  -4   7   8         49.39         53.65        12.63 o
  -3   7   8         63.13         43.85        26.64 o
  -2   7   8         80.33         62.47        20.56 o
  -1   7   8          0.28         21.34        20.56 o
   0   7   8         30.60         35.31        24.06 o
   1   7   8         10.28          0.00        23.80 o
   2   7   8          3.16          0.00        28.97 o
   3   7   8         33.54         46.82        36.60 o
  -6   8   8          9.69          7.54        21.33 o
  -5   8   8          4.13          0.00        16.81 o
  -4   8   8         74.96         64.63        17.85 o
  -3   8   8          2.04         30.78        19.40 o
  -2   8   8         99.21        114.85        24.70 o
  -1   8   8          6.99         38.80        23.02 o
   0   8   8          4.17         21.99        25.61 o
   1   8   8          1.23          0.00        28.20 o
   2   8   8         19.88         81.61        36.09 o
  -4   9   8         13.23         10.35        19.66 o
  -3   9   8          2.47          6.47        20.69 o
  -2   9   8          0.82          7.50        23.93 o
  -1   9   8         69.19         56.13        29.10 o
   0   9   8         39.97         41.13        31.43 o
  -2 -10   9        118.19          0.91        48.24 o
  -1 -10   9         94.63         54.84        43.33 o
   0 -10   9          7.45          0.00        38.54 o
   1 -10   9          4.61         25.74        39.71 o
   2 -10   9         45.86         58.85        41.00 o
   3 -10   9        105.22        167.88        43.85 o
  -4  -9   9         27.95         28.68        71.40 o
  -3  -9   9         83.08         23.55        67.77 o
  -2  -9   9        142.06        177.38        33.56 o
  -1  -9   9          7.25         17.75        25.56 o
   0  -9   9         45.89          2.85        35.83 o
   1  -9   9          0.10         59.34        43.78 o
   2  -9   9          1.53          7.81        37.64 o
   3  -9   9         18.31        100.44        70.88 o
   4  -9   9         43.63         45.40        36.60 o
  -5  -8   9          4.38         26.51        62.08 o
  -4  -8   9          0.26          1.11        30.44 o
  -3  -8   9         43.71         36.40        44.82 o
  -2  -8   9        233.20        202.02        31.37 o
  -1  -8   9         51.87         15.46        28.45 o
   0  -8   9         13.08         15.88         9.24 o
   1  -8   9        209.84        199.67        25.50 o
   2  -8   9          5.68         27.37        20.64 o
   3  -8   9        221.32        175.14        25.70 o
   4  -8   9         10.32         11.70        22.15 o
   5  -8   9          4.06         40.74        33.11 o
  -6  -7   9         15.76          0.00        43.01 o
  -5  -7   9          0.45          0.00        23.42 o
  -4  -7   9          3.87          0.00        21.27 o
  -3  -7   9         40.63         27.06        17.05 o
  -2  -7   9          0.64          0.75        15.83 o
  -1  -7   9         43.77         44.02        22.38 o
   0  -7   9         15.62         11.64        27.42 o
   1  -7   9        165.73        176.32        51.54 o
   2  -7   9          1.59         11.71        18.10 o
   3  -7   9         16.81          5.98        25.87 o
   4  -7   9        137.31        109.05        18.39 o
   5  -7   9         23.45          0.00        17.65 o
   6  -7   9          0.25          0.00        31.30 o
  -7  -6   9          2.56         41.26        33.88 o
  -6  -6   9          3.74          0.00        27.51 o
  -5  -6   9        233.83        275.72        27.49 o
  -4  -6   9          0.23          0.00        18.42 o
  -3  -6   9         29.46         54.10        16.50 o
  -2  -6   9         77.04         89.36        15.83 o
  -1  -6   9         77.55         83.31        20.40 o
   0  -6   9         22.81         34.85        19.00 o
   1  -6   9          0.00          0.00        16.25 o
   2  -6   9        725.29        644.49        32.92 o
   3  -6   9        161.88        149.38        17.45 o
   4  -6   9         85.13         71.99        16.52 o
   5  -6   9          8.31         20.01        16.51 o
   6  -6   9         55.70          0.00        31.88 o
  -8  -5   9         31.45        123.78        50.44 o
  -7  -5   9          0.92          0.00        31.95 o
  -6  -5   9         28.90         34.08        27.41 o
  -5  -5   9         31.85          9.58        20.46 o
  -4  -5   9         44.82         36.23        17.77 o
  -3  -5   9         21.64         35.59        13.19 o
  -2  -5   9         96.41        106.49        20.12 o
  -1  -5   9         33.46         83.27        18.11 o
   0  -5   9          0.02          0.00        20.18 o
   1  -5   9        126.00        130.97        14.81 o
   2  -5   9        226.92        217.64        17.72 o
   3  -5   9          3.72          4.27        13.01 o
   4  -5   9          2.64         27.38        14.40 o
   5  -5   9          0.06          6.33        19.68 o
   6  -5   9         11.36         32.85        37.38 o
   7  -5   9          6.42         32.22        25.69 o
  -8  -4   9          5.39         28.17        72.30 o
  -7  -4   9          0.15          0.00        47.34 o
  -6  -4   9          3.77         13.84        23.39 o
  -5  -4   9        113.46         84.57        31.28 o
  -4  -4   9         11.27         21.22        15.59 o
  -3  -4   9          0.00          0.00        16.75 o
  -2  -4   9         34.44         33.71        15.52 o
  -1  -4   9          3.78          0.00        11.39 o
   0  -4   9        148.77        161.91        16.99 o
   1  -4   9         19.46          4.36        22.57 o
   2  -4   9        538.50        517.30        24.01 o
   3  -4   9         97.42         48.12        17.23 o
   4  -4   9         52.22         55.87        17.93 o
   5  -4   9          0.55          0.00        20.05 o
   6  -4   9         48.53         41.49        22.90 o
   7  -4   9        162.39          1.94        33.24 o
  -8  -3   9         69.27         48.37        42.42 o
  -7  -3   9         56.72         81.78        27.32 o
  -6  -3   9          2.15          2.71        30.39 o
  -5  -3   9        730.85        679.04        31.65 o
  -4  -3   9        407.16        391.79        23.92 o
  -3  -3   9         24.04         21.27        14.98 o
  -2  -3   9          1.28          0.00        12.60 o
  -1  -3   9         64.88         55.23        12.25 o
   0  -3   9        432.15        452.28        21.48 o
   1  -3   9        182.39        193.43        19.89 o
   2  -3   9       1080.21       1064.54        44.89 o
   3  -3   9         61.13         56.00        22.38 o
   4  -3   9        377.04        416.08        39.19 o
   5  -3   9          1.31         46.56        24.70 o
   6  -3   9         15.26          0.00        22.10 o
   7  -3   9          0.96          0.00        32.33 o
  -9  -2   9        101.68         86.46        24.22 o
  -8  -2   9          3.04         11.09        50.12 o
  -7  -2   9         36.53         26.51        22.40 o
  -6  -2   9          1.10         25.77        15.46 o
  -5  -2   9         10.32          0.00        15.24 o
  -4  -2   9         19.14         29.63        12.43 o
  -3  -2   9          1.96         19.70        19.14 o
  -2  -2   9         44.32         53.59        10.89 o
  -1  -2   9         17.94          7.38         9.25 o
   0  -2   9        269.27        281.90        17.11 o
   1  -2   9         52.40         53.45        14.09 o
   2  -2   9       1781.04       1739.88        63.24 o
   3  -2   9        663.51        660.99        35.24 o
   4  -2   9         29.85         17.87        17.21 o
   5  -2   9          8.11          5.16        21.15 o
   6  -2   9        118.81        115.36        63.38 o
   7  -2   9         21.49          0.00        33.24 o
  -9  -1   9         21.95         33.29        20.72 o
  -8  -1   9          2.47         19.99        23.44 o
  -7  -1   9         22.37         40.53        22.96 o
  -6  -1   9          0.62          0.00        13.31 o
  -5  -1   9         68.80         67.41        16.13 o
  -4  -1   9          1.01          0.00        13.67 o
  -3  -1   9        210.81        228.50        16.23 o
  -2  -1   9          0.59          0.00         8.08 o
  -1  -1   9          8.00         12.45        11.21 o
   0  -1   9          0.39          0.00         8.39 o
   1  -1   9        476.78        493.62        28.34 o
   2  -1   9       1388.61       1466.63        55.22 o
   3  -1   9        214.67        201.30        21.82 o
   4  -1   9         30.01         36.25        18.93 o
   5  -1   9          7.43          0.00        59.43 o
   6  -1   9        157.04        142.73        27.59 o
   7  -1   9          5.27          0.00        31.77 o
  -9   0   9          3.91          0.00        19.90 o
  -8   0   9         31.48         31.30        29.36 o
  -7   0   9         48.69         54.04        22.31 o
  -6   0   9         63.22         90.78        18.43 o
  -4   0   9        554.87        550.16        51.87 o
  -3   0   9        238.50        273.62        21.53 o
  -2   0   9        197.37        198.78        14.77 o
  -1   0   9          7.46         11.70        12.76 o
   0   0   9         18.73         31.59        15.59 o
   1   0   9        500.74        483.19        28.22 o
   2   0   9        643.41        651.57        39.84 o
   3   0   9          7.32         10.39        16.65 o
   4   0   9          0.87          0.00        17.86 o
   5   0   9         23.05         49.56        23.78 o
   6   0   9         34.02         62.22        25.57 o
   7   0   9          2.89         54.05        61.82 o
  -9   1   9        211.26        236.59        34.24 o
  -8   1   9         13.33         38.64        20.25 o
  -7   1   9        284.01        325.41        25.48 o
  -6   1   9        117.29        146.02        26.64 o
  -5   1   9        431.59        430.49        18.13 o
  -4   1   9          3.61         14.32         9.94 o
  -3   1   9        206.98        213.42        14.77 o
  -2   1   9         17.39          7.67         9.87 o
  -1   1   9         56.23         60.12        10.52 o
   0   1   9        182.82        185.36        18.43 o
   1   1   9          0.35          0.00        12.11 o
   2   1   9        298.43        286.73        24.54 o
   3   1   9        137.92        142.31        20.42 o
   4   1   9        415.89        398.64        33.87 o
   5   1   9         74.91         78.95        24.74 o
   6   1   9         58.23         67.21        29.20 o
  -9   2   9         15.38         26.13        26.32 o
  -8   2   9          1.39         67.77        28.58 o
  -7   2   9          8.68         11.77        23.67 o
  -6   2   9        104.88         66.61        22.63 o
  -5   2   9        813.18        682.78        47.21 o
  -4   2   9        103.51        111.88        20.31 o
  -3   2   9        145.88        147.00        12.95 o
  -2   2   9          4.72         19.85         9.13 o
  -1   2   9          2.62          1.99        19.40 o
   0   2   9         39.65         20.66        19.85 o
   1   2   9          0.68         15.84        13.25 o
   2   2   9        152.22        147.81        34.60 o
   3   2   9         17.77          9.15        52.77 o
   4   2   9         54.51         50.77        22.69 o
   5   2   9         54.10         60.60        49.99 o
   6   2   9          0.10         23.91        29.06 o
  -9   3   9          5.73          8.25        23.00 o
  -8   3   9          5.38         25.22        34.27 o
  -7   3   9          1.56         44.49        21.99 o
  -6   3   9        158.71        121.19        23.41 o
  -5   3   9        293.02        209.50        92.48 o
  -4   3   9          4.32          1.03        10.69 o
  -3   3   9          1.21          0.00        14.36 o
  -2   3   9          2.05          0.00         9.08 o
  -1   3   9          3.61          6.17        11.70 o
   0   3   9        283.89        311.36        23.86 o
   1   3   9        308.46        288.71        24.64 o
   2   3   9        357.98        322.45        28.56 o
   3   3   9         52.57        101.60        31.75 o
   4   3   9         63.99         37.65        33.37 o
   5   3   9         40.21         26.13        32.46 o
   6   3   9          0.02         20.56        40.87 o
  -8   4   9         27.32         50.83        22.89 o
  -7   4   9        226.02        301.62        37.90 o
  -6   4   9         72.97         83.29        20.95 o
  -5   4   9        109.89        120.02        16.29 o
  -4   4   9         88.50        109.01        23.97 o
  -3   4   9         18.47         13.00        12.50 o
  -2   4   9         17.50          0.00        14.10 o
  -1   4   9         26.63         10.22        17.07 o
   0   4   9         93.58         96.03        18.16 o
   1   4   9         48.14         26.50        18.66 o
   2   4   9         14.04         20.86        16.77 o
   3   4   9          1.55          0.00        24.57 o
   4   4   9          3.65         14.35        17.91 o
   5   4   9        169.88        184.83        40.74 o
  -8   5   9         26.01         12.73        17.24 o
  -7   5   9         62.66         72.56        16.68 o
  -6   5   9         32.92         10.09        17.46 o
  -5   5   9        212.54        180.14        16.87 o
  -4   5   9         75.72         50.31        19.27 o
  -3   5   9        118.13        125.58        16.10 o
  -2   5   9         65.96         52.38        19.66 o
  -1   5   9         73.12         76.96        21.34 o
   0   5   9         59.46         71.78        26.13 o
   1   5   9        156.79        160.69        19.57 o
   2   5   9         82.75         87.82        28.97 o
   3   5   9        182.26        221.04        38.28 o
   4   5   9         59.75          0.00        36.99 o
  -7   6   9        307.43        360.49        27.73 o
  -6   6   9         70.76         83.94        14.49 o
  -5   6   9        394.28        329.93        22.95 o
  -4   6   9         59.90         64.60        13.95 o
  -3   6   9          6.31          3.72        20.18 o
  -2   6   9        103.56        111.88        22.12 o
  -1   6   9          4.42         17.59        20.05 o
   0   6   9          8.67         17.98        22.63 o
   1   6   9        218.38        199.31        34.92 o
   2   6   9         67.51         79.67        29.62 o
   3   6   9         43.95         69.33        35.96 o
  -6   7   9         63.34         74.17        22.84 o
  -5   7   9          2.48          0.00        12.47 o
  -4   7   9         45.03         45.20        18.17 o
  -3   7   9         71.65         34.89        20.56 o
  -2   7   9          0.00         63.76        22.12 o
  -1   7   9          0.12         20.18        22.63 o
   0   7   9         43.69         30.01        25.48 o
   1   7   9          9.34         43.72        30.01 o
   2   7   9         44.61         69.33        37.77 o
  -5   8   9          0.99         15.65        20.82 o
  -4   8   9          5.45          0.00        20.18 o
  -3   8   9          5.93          0.00        21.73 o
  -2   8   9          0.18          0.00        22.76 o
  -1   8   9        142.07        162.45        33.11 o
   0   8   9        167.06        187.02        36.22 o
   0 -10  10         24.61         17.07        44.75 o
  -3  -9  10          9.16          0.00        37.87 o
  -2  -9  10         70.10        132.54        35.16 o
  -1  -9  10          1.13         33.86        29.55 o
   0  -9  10        106.69        120.56        31.46 o
   1  -9  10          8.64         53.16        39.45 o
   2  -9  10          8.68         67.00        38.54 o
   3  -9  10         67.83         67.77        41.13 o
  -5  -8  10         14.07         86.27        52.64 o
  -4  -8  10          2.02         30.16        36.80 o
  -3  -8  10          0.90          0.00        46.82 o
  -2  -8  10         77.23         63.41        30.16 o
  -1  -8  10          2.61          0.00        35.18 o
   0  -8  10        179.77        173.92        34.40 o
   1  -8  10        336.98        341.07        35.00 o
   2  -8  10        211.15        218.86        29.12 o
   3  -8  10          0.01         24.71        25.19 o
   4  -8  10          2.15          0.00        34.66 o
  -6  -7  10          1.83         98.82        51.74 o
  -5  -7  10          8.15         42.02        43.31 o
  -4  -7  10          0.95          0.00        22.72 o
  -3  -7  10          3.01         13.53        21.70 o
  -2  -7  10         58.16         14.49        25.05 o
  -1  -7  10        485.10        530.55        40.83 o
   0  -7  10         17.83          0.00        20.94 o
   1  -7  10         63.03         28.71        29.23 o
   2  -7  10          0.02          0.00        21.40 o
   3  -7  10         35.45         17.57        25.12 o
   4  -7  10          3.23          0.00        18.69 o
   5  -7  10          3.34         20.82        36.73 o
  -6  -6  10          1.72          0.00        33.18 o
  -5  -6  10         59.15         67.00        29.40 o
  -4  -6  10         37.92         12.13        34.14 o
  -3  -6  10         52.50         72.71        19.74 o
  -2  -6  10        127.33        170.52        23.90 o
  -1  -6  10        240.81        250.36        26.56 o
   0  -6  10        109.51         68.52        31.49 o
   1  -6  10         63.34         90.37        21.39 o
   2  -6  10        273.53        254.60        39.71 o
   3  -6  10         10.62          0.00        16.20 o
   4  -6  10          0.91         21.75        17.96 o
   5  -6  10         12.16         15.39        19.89 o
   6  -6  10         10.08          0.00        35.83 o
  -7  -5  10         26.05         16.54        35.29 o
  -6  -5  10          2.27          0.00        60.14 o
  -5  -5  10        261.98        252.38        33.59 o
  -4  -5  10         25.13         11.68        19.68 o
  -3  -5  10         70.23         41.90        21.54 o
  -2  -5  10          2.25          6.43        18.06 o
  -1  -5  10          0.06          0.00        36.41 o
   0  -5  10        311.10        342.31        23.67 o
   1  -5  10        123.54        150.68        23.47 o
   2  -5  10         29.03         29.64        15.30 o
   3  -5  10          1.17          0.00        15.29 o
   4  -5  10          6.99         19.07        18.24 o
   5  -5  10          2.25         19.13        37.83 o
   6  -5  10         34.04          0.00        32.59 o
  -8  -4  10         33.17         76.70        52.12 o
  -7  -4  10         15.79          6.74        30.59 o
  -6  -4  10        117.90        124.01        29.08 o
  -5  -4  10          9.66          0.00        17.79 o
  -4  -4  10        139.74        129.73        19.43 o
  -3  -4  10          0.02          0.00        17.33 o
  -2  -4  10         54.30         60.63        19.50 o
  -1  -4  10          3.34          0.00        15.05 o
   0  -4  10         31.95         29.68        15.56 o
   1  -4  10          1.29         15.09        13.32 o
   2  -4  10         60.35         47.34        15.70 o
   3  -4  10         95.46         81.35        16.99 o
   4  -4  10          8.43          0.00        29.30 o
   5  -4  10          0.25          0.00        45.33 o
   6  -4  10         64.55         77.09        34.92 o
  -8  -3  10         67.62         50.57        45.01 o
  -7  -3  10         22.13          0.00        36.54 o
  -6  -3  10        224.93        181.70        27.75 o
  -5  -3  10        162.84        154.54        20.00 o
  -4  -3  10          0.07         12.86        16.09 o
  -3  -3  10          1.00          0.00        35.57 o
  -2  -3  10         46.18         46.62        13.13 o
  -1  -3  10          3.21          6.06        12.12 o
   0  -3  10        481.77        492.85        31.05 o
   1  -3  10          3.03          0.00        16.76 o
   2  -3  10        127.03        100.16        18.18 o
   3  -3  10          3.27          0.70        17.53 o
   4  -3  10         66.82         80.52        20.97 o
   5  -3  10         29.19         57.75        23.92 o
   6  -3  10         51.03         87.55        59.82 o
  -8  -2  10          0.00          5.43        43.33 o
  -7  -2  10         16.94          0.12        24.80 o
  -6  -2  10          4.02          0.00        20.03 o
  -5  -2  10        169.32        173.81        19.11 o
  -4  -2  10         20.10         27.40        17.47 o
  -3  -2  10         48.96         51.88        31.62 o
  -2  -2  10         63.98         59.62        13.51 o
  -1  -2  10        181.25        208.68        16.56 o
   0  -2  10        680.01        673.87        28.74 o
   1  -2  10        338.59        341.71        22.02 o
   2  -2  10         46.05         24.42        17.04 o
   3  -2  10        161.14        179.05        23.15 o
   4  -2  10          0.03         15.37        21.25 o
   5  -2  10         21.77         19.42        23.97 o
   6  -2  10          2.81         13.67        28.16 o
  -8  -1  10          1.84          4.81        37.57 o
  -7  -1  10          3.09          0.00        27.03 o
  -6  -1  10          4.81          0.00        19.44 o
  -5  -1  10         44.37         16.77        37.83 o
  -4  -1  10         60.07         88.04        26.64 o
  -3  -1  10        871.96        920.44        33.74 o
  -2  -1  10         45.45          5.52        13.65 o
  -1  -1  10        115.81        137.17        31.02 o
   0  -1  10        154.06        143.88        15.65 o
   1  -1  10        856.96        842.63        39.72 o
   2  -1  10        221.96        190.00        48.31 o
   3  -1  10         18.94          0.00        20.18 o
   4  -1  10          2.94          0.00        19.36 o
   5  -1  10          2.48          0.00        28.39 o
   6  -1  10        104.50        153.53        38.67 o
  -8   0  10          0.00          0.00        32.98 o
  -7   0  10        184.10        181.98        36.73 o
  -6   0  10          3.00         24.70        26.64 o
  -5   0  10        217.84        241.48        35.83 o
  -4   0  10         30.34         48.58        33.82 o
  -3   0  10        461.91        424.50        22.94 o
  -2   0  10         73.09         75.80        12.90 o
  -1   0  10        100.37        120.13        14.26 o
   0   0  10          5.04          8.90        13.99 o
   1   0  10         21.58         26.45        15.19 o
   2   0  10         56.93         60.24        18.06 o
   3   0  10         27.34         73.59        20.59 o
   4   0  10          0.00         11.82        17.76 o
   5   0  10         60.79        241.74        55.75 o
   6   0  10         87.89        135.10        49.54 o
  -8   1  10          0.01         41.13        38.16 o
  -7   1  10          8.63         19.01        29.75 o
  -6   1  10          0.37          0.00        10.83 o
  -5   1  10         48.40         21.08        24.06 o
  -4   1  10        128.02        122.28        18.77 o
  -3   1  10        942.24        981.16        34.21 o
  -2   1  10         86.62        103.13        13.41 o
  -1   1  10        117.75        121.26        13.89 o
   0   1  10         67.92         72.07        22.51 o
   1   1  10         77.78         78.10        31.30 o
   2   1  10         50.59         89.12        20.48 o
   3   1  10        178.50        167.21        23.42 o
   4   1  10        149.00        151.44        27.56 o
   5   1  10        101.32        156.85        31.85 o
   6   1  10        118.49        121.35        34.50 o
  -8   2  10          0.43          9.97        23.17 o
  -7   2  10        117.86         80.84        30.52 o
  -6   2  10         83.93         56.91        26.39 o
  -5   2  10        285.32        308.99        35.44 o
  -4   2  10         28.65         48.43        15.98 o
  -3   2  10         57.94         58.42        21.53 o
  -2   2  10         54.49         31.13        11.98 o
  -1   2  10         33.06         35.02        15.22 o
   0   2  10         30.23         18.50        15.22 o
   1   2  10        229.13        227.04        42.75 o
   2   2  10        270.69        279.30        27.49 o
   3   2  10         47.61         73.33        24.22 o
   4   2  10        103.04         61.54        27.78 o
   5   2  10         29.19          0.00        32.33 o
  -8   3  10         29.10         33.14        24.84 o
  -7   3  10        160.56        131.15        30.78 o
  -6   3  10          3.42          0.00        23.15 o
  -5   3  10         65.54         84.84        16.54 o
  -4   3  10          4.23          0.00        14.86 o
  -3   3  10         11.34          7.79        12.98 o
  -2   3  10          5.35          1.05        13.59 o
  -1   3  10         96.75         86.16        16.95 o
   0   3  10          3.14          0.00        21.79 o
   1   3  10         19.79          0.00        16.94 o
   2   3  10          4.04         23.54        25.35 o
   3   3  10          3.56          0.00        27.29 o
   4   3  10         55.22         50.90        19.81 o
   5   3  10          0.21         49.67        36.86 o
  -8   4  10        133.03        119.50        26.17 o
  -7   4  10         41.36         93.77        32.33 o
  -6   4  10         10.42          1.81        23.93 o
  -5   4  10         38.22         42.62        15.04 o
  -4   4  10         13.86         17.47        13.86 o
  -3   4  10         86.13         72.43        21.34 o
  -2   4  10         26.24         20.82        21.99 o
  -1   4  10          3.31          0.00        28.45 o
   0   4  10          7.74         16.52        11.18 o
   1   4  10        237.85        197.63        25.41 o
   2   4  10         27.16         41.26        25.87 o
   3   4  10          6.27          0.00        21.99 o
   4   4  10         44.03         63.89        38.93 o
  -7   5  10        265.75        230.09        29.88 o
  -6   5  10        258.68        210.95        28.97 o
  -5   5  10        108.40         84.96        44.95 o
  -4   5  10         89.99        120.80        17.62 o
  -3   5  10         81.57         69.65        19.92 o
  -2   5  10         43.92         67.26        21.60 o
  -1   5  10         13.43          7.37        21.86 o
   0   5  10         55.19         19.79        23.15 o
   1   5  10          3.35         41.26        27.55 o
   2   5  10         10.85         30.91        30.27 o
   3   5  10          2.12          0.00        31.56 o
  -6   6  10          1.95         20.05        21.99 o
  -5   6  10          2.48          0.00        31.24 o
  -4   6  10          9.58          0.00        15.21 o
  -3   6  10         27.96          2.42        21.21 o
  -2   6  10          1.46          0.00        20.18 o
  -1   6  10         10.53         17.20        22.89 o
   0   6  10         90.95        144.86        30.91 o
   1   6  10         37.96         41.78        31.69 o
   2   6  10          3.59         10.99        33.50 o
  -5   7  10         12.88         45.79        23.02 o
  -4   7  10         33.87         58.72        24.70 o
  -3   7  10          7.15          0.00        23.15 o
  -2   7  10          3.25          7.89        24.32 o
  -1   7  10          0.00         16.17        26.39 o
   0   7  10        333.68        413.76        46.17 o
   1   7  10         21.29         36.73        34.92 o
  -1  -9  11         22.80          0.00        44.75 o
   0  -9  11          9.66        139.43        48.50 o
   1  -9  11          1.51          0.00        41.78 o
  -3  -8  11         11.93         22.70        34.03 o
  -2  -8  11         24.93         60.67        34.25 o
  -1  -8  11         59.54         80.12        29.80 o
   0  -8  11        207.93        188.13        53.93 o
   1  -8  11        103.09        148.26        31.73 o
   2  -8  11         32.08          0.00        37.90 o
   3  -8  11          7.35          0.00        39.45 o
  -5  -7  11          0.09          0.00        49.15 o
  -4  -7  11          5.82         50.83        45.79 o
  -3  -7  11         17.65          0.00        29.35 o
  -2  -7  11          0.44          0.00        28.25 o
  -1  -7  11        176.94        167.49        73.01 o
   0  -7  11         98.27        139.08        28.12 o
   1  -7  11          8.83         20.42        40.22 o
   2  -7  11          2.89          0.00        24.86 o
   3  -7  11          0.17          0.00        25.02 o
   4  -7  11          1.04          7.12        41.91 o
  -6  -6  11         48.84         66.41        41.13 o
  -5  -6  11         18.52         51.16        31.24 o
  -4  -6  11        173.25        208.11        29.71 o
  -3  -6  11         24.57         11.64        27.37 o
  -2  -6  11          0.06          0.00        57.62 o
  -1  -6  11          0.02         50.47        24.18 o
   0  -6  11        140.08        139.86        26.15 o
   1  -6  11        100.07        130.02        25.58 o
   2  -6  11         18.66          9.49        25.90 o
   3  -6  11         31.55         16.08        18.80 o
   4  -6  11          7.36         40.31        21.76 o
   5  -6  11         15.96         30.78        37.64 o
  -6  -5  11          1.83          0.00        57.23 o
  -5  -5  11          0.00          0.00        28.53 o
  -4  -5  11        127.81         96.97        35.18 o
  -3  -5  11        320.96        339.03        36.80 o
  -2  -5  11        279.65        289.75        28.80 o
  -1  -5  11         94.98        102.59        25.15 o
   0  -5  11          1.95         51.82        16.56 o
   1  -5  11         57.63         43.52        17.30 o
   2  -5  11        168.57        176.87        21.45 o
   3  -5  11          7.21         16.21        18.69 o
   4  -5  11         75.55         88.01        25.99 o
   5  -5  11         85.82         66.38        27.60 o
  -7  -4  11          0.04          0.00        50.18 o
  -6  -4  11          0.28          0.00        28.25 o
  -5  -4  11          5.79          0.00        38.16 o
  -4  -4  11         14.95         57.43        24.78 o
  -3  -4  11        134.76        178.85        26.84 o
  -2  -4  11          4.66          5.75        20.67 o
  -1  -4  11        163.08        164.11        19.39 o
   0  -4  11          9.47         17.65        15.66 o
   1  -4  11         40.06         43.87        16.80 o
   2  -4  11         53.46         26.12        22.04 o
   3  -4  11         19.84         11.53        17.97 o
   4  -4  11        115.25         76.09        26.60 o
   5  -4  11        113.86        192.54        75.53 o
  -7  -3  11         20.81         27.92        37.90 o
  -6  -3  11          7.55         38.12        26.77 o
  -5  -3  11          0.15          0.39        32.72 o
  -4  -3  11         30.82          2.00        37.90 o
  -3  -3  11         11.90          0.00        56.97 o
  -2  -3  11          0.84          0.29        21.81 o
  -1  -3  11        143.61        187.54        18.83 o
   0  -3  11         48.78         37.14        15.57 o
   1  -3  11        219.77        219.81        19.92 o
   2  -3  11         63.09         75.90        15.82 o
   3  -3  11        150.61        141.82        25.86 o
   4  -3  11         17.52         49.55        48.95 o
   5  -3  11          8.33         10.06        27.13 o
  -8  -2  11          0.00          0.00        25.29 o
  -7  -2  11         20.93          0.00        39.00 o
  -6  -2  11          7.13         82.13        37.38 o
  -5  -2  11          3.77          0.00        30.78 o
  -4  -2  11         55.79         28.47        33.18 o
  -3  -2  11          5.04          0.00        26.39 o
  -2  -2  11       1236.63       1195.81        42.03 o
  -1  -2  11        127.17        106.20        19.82 o
   0  -2  11         73.74         76.97        15.36 o
   1  -2  11         13.92          0.00        20.13 o
   2  -2  11         43.47         43.19        21.07 o
   3  -2  11         23.08         10.06        20.65 o
   4  -2  11          5.56         46.91        43.13 o
   5  -2  11         18.20         22.14        27.20 o
  -8  -1  11        210.56        263.40        30.15 o
  -7  -1  11          0.82          9.83        36.86 o
  -6  -1  11         34.54          9.44        33.63 o
  -5  -1  11          0.19          0.00        29.23 o
  -4  -1  11        215.63        198.20        27.94 o
  -3  -1  11        420.65        405.82        25.42 o
  -2  -1  11        164.85        157.94        30.15 o
  -1  -1  11        709.30        688.78        28.83 o
   0  -1  11        128.32        133.26        17.62 o
   1  -1  11         13.09         23.49        17.46 o
   2  -1  11         21.77         57.67        19.91 o
   3  -1  11          8.39         30.33        22.15 o
   4  -1  11         38.94         49.55        26.36 o
   5  -1  11        333.23        357.24        38.94 o
  -8   0  11          4.58          0.00        22.14 o
  -7   0  11         35.92          0.00        34.66 o
  -6   0  11         16.40          1.55        30.52 o
  -5   0  11          1.55         23.80        27.55 o
  -4   0  11         38.10         53.63        24.38 o
  -3   0  11          8.41         17.52        12.95 o
  -2   0  11          0.97          0.00        13.10 o
  -1   0  11        139.22        154.31        21.86 o
   0   0  11         13.63          0.00        13.45 o
   1   0  11        169.69        190.91        23.14 o
   2   0  11        244.96        242.27        27.16 o
   3   0  11          6.38          8.01        32.79 o
   4   0  11          7.18         31.42        62.41 o
   5   0  11         17.20         74.79        43.65 o
  -8   1  11        379.15        496.59        42.13 o
  -7   1  11          0.00          0.00        33.63 o
  -6   1  11          0.15          0.00        14.41 o
  -5   1  11         16.55          0.00        26.13 o
  -4   1  11        169.99        182.11        32.59 o
  -3   1  11        167.04        156.23        25.64 o
  -2   1  11        162.24        153.27        16.59 o
  -1   1  11         27.01         37.53        14.13 o
   0   1  11         46.26         66.17        19.06 o
   1   1  11          0.55         13.95        25.42 o
   2   1  11          2.84         17.38        49.02 o
   3   1  11          1.86          4.46        48.37 o
   4   1  11         25.48         58.07        31.82 o
   5   1  11         28.20         16.56        36.99 o
  -8   2  11          9.93         25.36        26.67 o
  -7   2  11          0.13          5.67        20.88 o
  -6   2  11          3.73          0.00        28.84 o
  -5   2  11         85.72         90.92        17.88 o
  -4   2  11         12.96         17.94        16.32 o
  -3   2  11         53.58         79.80        27.16 o
  -2   2  11         20.01         46.80        23.54 o
  -1   2  11        366.76        381.73        37.19 o
   0   2  11         91.89         59.50        24.70 o
   1   2  11        418.82        414.66        45.27 o
   2   2  11          1.42          0.00        27.29 o
   3   2  11          0.90          0.00        30.14 o
   4   2  11         11.07          0.00        20.99 o
  -7   3  11         62.26         63.89        24.06 o
  -6   3  11         29.68          0.00        31.04 o
  -5   3  11         43.61         43.23        18.69 o
  -4   3  11         43.35         72.90        18.34 o
  -3   3  11          4.44         35.10        16.22 o
  -2   3  11        215.28        161.74        22.44 o
  -1   3  11         30.07         19.14        21.99 o
   0   3  11          0.68          0.00        28.07 o
   1   3  11          0.30          0.00        25.74 o
   2   3  11         70.04        105.28        30.91 o
   3   3  11         23.57         78.12        28.84 o
   4   3  11         14.61          0.00        37.25 o
  -7   4  11          0.64          0.18        24.35 o
  -6   4  11          1.08         12.26        20.14 o
  -5   4  11         58.91         71.20        19.27 o
  -4   4  11          2.25         17.52        33.11 o
  -3   4  11          1.75          0.00        21.60 o
  -2   4  11          8.59          0.00        16.17 o
  -1   4  11        147.27        143.57        27.81 o
   0   4  11         57.07         60.66        28.33 o
   1   4  11        134.95        125.98        33.37 o
   2   4  11         11.45          0.00        27.29 o
   3   4  11          7.46          0.00        32.85 o
  -6   5  11        324.59        375.75        34.77 o
  -5   5  11          0.15          1.03        23.15 o
  -4   5  11         17.13         11.84        23.22 o
  -3   5  11          6.93          0.00        15.88 o
  -2   5  11         80.82         69.46        27.03 o
  -1   5  11        223.02        230.22        34.66 o
   0   5  11         94.86        177.32        34.27 o
   1   5  11         53.82        110.59        34.02 o
   2   5  11          0.37          5.17        33.76 o
  -5   6  11         10.60         17.98        25.35 o
  -4   6  11         54.16         72.30        26.13 o
  -3   6  11         28.17          5.04        24.32 o
  -2   6  11         37.21         55.23        28.71 o
  -1   6  11         31.23          0.00        27.55 o
   0   6  11        122.93        162.58        35.31 o
  -1  -8  12         71.21        173.84        45.33 o
   0  -8  12         22.30          0.00        45.53 o
   1  -8  12         49.68         23.67        43.72 o
  -3  -7  12        305.39        287.13        72.82 o
  -2  -7  12          7.57         40.40        33.20 o
  -1  -7  12         12.74          1.62        32.15 o
   0  -7  12        115.54         86.22        29.81 o
   1  -7  12          2.78          0.00        30.81 o
   2  -7  12        108.44         72.30        44.88 o
  -5  -6  12          0.07          0.00        47.21 o
  -4  -6  12         98.24          0.00        46.56 o
  -3  -6  12         58.35          0.00        43.33 o
  -2  -6  12        301.61        327.61        62.73 o
  -1  -6  12         90.72         92.52        29.78 o
   0  -6  12          0.00         89.37        41.13 o
   1  -6  12          5.62          0.00        20.02 o
   2  -6  12          0.00          5.67        28.59 o
   3  -6  12         20.33          0.00        26.88 o
  -5  -5  12        101.77        122.35        50.31 o
  -4  -5  12        367.27        335.25        56.91 o
  -3  -5  12          8.36         36.14        54.26 o
  -2  -5  12         17.85          0.00        31.49 o
  -1  -5  12          0.08          8.58        60.60 o
   0  -5  12        159.78        159.51        23.46 o
   1  -5  12         68.07         75.27        21.96 o
   2  -5  12          0.88          4.75        18.02 o
   3  -5  12        206.64        252.28        40.87 o
   4  -5  12         52.24         55.64        29.81 o
  -6  -4  12         24.43          0.00        45.40 o
  -5  -4  12         45.81         65.96        45.66 o
  -4  -4  12          2.21          0.00        36.86 o
  -3  -4  12        210.58        184.31        40.87 o
  -2  -4  12         17.37         13.85        42.94 o
  -1  -4  12        393.16        396.71        27.74 o
   0  -4  12          5.32         30.78        18.09 o
   1  -4  12         21.04          0.00        17.34 o
   2  -4  12         19.94          0.00        39.47 o
   3  -4  12          6.45         13.80        20.70 o
   4  -4  12         98.89        123.48        25.92 o
  -6  -3  12         16.28          0.00        44.10 o
  -5  -3  12         35.69          0.00        35.70 o
  -4  -3  12         59.48        163.74        39.58 o
  -3  -3  12          5.76          0.00        33.76 o
  -2  -3  12       1159.51       1178.07        45.14 o
  -1  -3  12         84.87         98.58        18.63 o
   0  -3  12        410.89        437.89        28.57 o
   1  -3  12         14.85         15.52        17.33 o
   2  -3  12          4.67         48.61        18.03 o
   3  -3  12         43.45         50.00        21.85 o
   4  -3  12          1.08          0.00        26.17 o
  -7  -2  12          0.38          0.00        23.34 o
  -6  -2  12         90.80         55.87        43.33 o
  -5  -2  12          2.80         21.86        35.83 o
  -4  -2  12        189.13        166.72        40.35 o
  -3  -2  12        416.07        356.07        46.17 o
  -2  -2  12        110.54         75.80        21.92 o
  -1  -2  12        520.16        495.09        28.28 o
   0  -2  12         49.29         39.41        24.06 o
   1  -2  12          5.06         22.74        16.51 o
   2  -2  12         18.67          2.58        18.92 o
   3  -2  12         12.04         37.06        49.41 o
   4  -2  12          5.49         27.26        29.47 o
  -7  -1  12         18.88          8.22        24.40 o
  -6  -1  12         18.97          5.95        40.74 o
  -5  -1  12          0.19         54.19        35.70 o
  -4  -1  12         47.28         42.04        33.89 o
  -3  -1  12         18.55         32.03        20.50 o
  -2  -1  12       1060.54       1066.78        49.29 o
  -1  -1  12        136.35        148.26        19.35 o
   0  -1  12         17.87          8.19        14.78 o
   1  -1  12          2.04          0.00        16.65 o
   2  -1  12         93.35        105.34        27.16 o
   3  -1  12          8.52         24.44        27.10 o
   4  -1  12          4.56          0.00        39.32 o
  -7   0  12         85.92         78.57        23.33 o
  -6   0  12         40.69          0.00        38.03 o
  -5   0  12         17.26         19.63        17.93 o
  -4   0  12         64.57         34.44        21.16 o
  -3   0  12        127.62        123.68        24.92 o
  -2   0  12         12.88         42.71        21.34 o
  -1   0  12         10.15          0.00        17.97 o
   0   0  12         19.31         17.69        19.03 o
   1   0  12          0.11          0.00        26.00 o
   2   0  12          1.18         39.12        25.18 o
   3   0  12          4.72         40.10        30.01 o
   4   0  12         20.90         32.98        32.72 o
  -7   1  12         15.33          0.00        20.53 o
  -6   1  12          0.31          0.00        35.44 o
  -5   1  12          0.63         25.74        33.24 o
  -4   1  12        148.31        128.26        33.63 o
  -3   1  12         42.04         44.91        19.70 o
  -2   1  12        321.89        300.26        28.05 o
  -1   1  12        215.59        272.13        37.64 o
   0   1  12         50.88          9.31        30.14 o
   1   1  12         57.78         69.33        30.52 o
   2   1  12         12.18         13.84        35.18 o
   3   1  12          0.86          0.00        22.07 o
  -7   2  12         10.55         12.01        27.98 o
  -6   2  12          3.11         13.60        19.98 o
  -5   2  12          0.38          0.00        19.48 o
  -4   2  12         67.27         41.72        28.00 o
  -3   2  12          4.60          7.84        21.79 o
  -2   2  12         31.01          8.49        35.83 o
  -1   2  12          0.55          0.00        18.19 o
   0   2  12         26.03          0.00        25.22 o
   1   2  12          1.06          0.00        27.42 o
   2   2  12          0.21          0.00        31.17 o
   3   2  12          7.12          0.00        28.07 o
  -6   3  12         77.58        110.74        34.24 o
  -5   3  12          1.54         19.53        20.35 o
  -4   3  12         68.90         56.65        26.90 o
  -3   3  12          8.66          0.00        18.16 o
  -2   3  12          6.78         20.71        34.73 o
  -1   3  12         32.24         32.37        20.08 o
   0   3  12          3.98         27.68        27.16 o
   1   3  12          0.02         16.94        31.30 o
   2   3  12          1.38          9.18        32.33 o
  -5   4  12         25.55         90.67        28.71 o
  -4   4  12          0.72          0.00        23.15 o
  -3   4  12         11.25         22.38        27.42 o
  -2   4  12          2.33          8.48        20.37 o
  -1   4  12          0.06          4.01        27.16 o
   0   4  12         23.77         57.69        31.04 o
   1   4  12        166.36        160.77        39.58 o
  -4   5  12         24.73          0.00        27.81 o
  -3   5  12          1.68          0.00        26.13 o
  -2   5  12         36.77          1.55        27.68 o
  -1   5  12         31.10         49.41        33.50 o
   0   5  12          2.73         13.32        32.85 o
  -3  -6  13        116.34        107.74        52.38 o
  -2  -6  13          0.19          0.00        18.81 o
  -1  -6  13         11.76         42.19        34.85 o
   0  -6  13         32.38          0.00        31.74 o
   1  -6  13        100.26        152.73        36.88 o
  -4  -5  13          0.07          0.00        47.08 o
  -3  -5  13         53.29         55.62        43.72 o
  -2  -5  13        161.87         86.14        43.85 o
  -1  -5  13         40.16          8.29        87.63 o
   0  -5  13         90.56        108.82        31.51 o
   1  -5  13         43.34          4.55        24.40 o
   2  -5  13         66.07          0.00        24.23 o
  -5  -4  13         47.57          1.03        49.41 o
  -4  -4  13         47.05          0.00        42.81 o
  -3  -4  13         20.76         77.99        39.58 o
  -2  -4  13         15.59         30.39        37.12 o
  -1  -4  13        148.23        117.79        32.40 o
   0  -4  13         19.54         21.03        19.58 o
   1  -4  13        156.27        200.26        47.32 o
   2  -4  13         28.41         30.40        23.98 o
   3  -4  13          0.03          0.00        24.47 o
  -5  -3  13          3.94          0.00        45.53 o
  -4  -3  13        319.90        364.09        54.45 o
  -3  -3  13          6.53         15.78        37.90 o
  -2  -3  13          6.21          0.00        28.78 o
  -1  -3  13         28.33          0.00        22.71 o
   0  -3  13         47.93         40.34        18.99 o
   1  -3  13         15.79         19.41        38.53 o
   2  -3  13          0.92         16.62        30.04 o
   3  -3  13          1.17         10.12        34.73 o
  -6  -2  13          7.46          0.00        47.21 o
  -5  -2  13         76.80         65.83        45.79 o
  -4  -2  13         63.74         65.19        38.28 o
  -3  -2  13         33.02         32.33        35.44 o
  -2  -2  13         61.00          9.83        32.59 o
  -1  -2  13         79.28         57.94        22.50 o
   0  -2  13          8.34         41.43        23.03 o
   1  -2  13          3.85          0.00        29.49 o
   2  -2  13         85.38        117.01        37.19 o
   3  -2  13          3.89          0.00        31.56 o
  -6  -1  13         30.49         51.60        24.29 o
  -5  -1  13          0.92         40.74        41.91 o
  -4  -1  13         80.20         43.59        37.77 o
  -3  -1  13          9.79          0.00        46.37 o
  -2  -1  13         51.37         84.16        24.59 o
  -1  -1  13         32.63         34.66        33.11 o
   0  -1  13         35.18         15.50        47.40 o
   1  -1  13         98.87        118.36        32.92 o
   2  -1  13        201.02        198.15        42.81 o
   3  -1  13         12.82          0.00        33.50 o
  -6   0  13          1.48          0.00        23.85 o
  -5   0  13         15.44         13.84        38.80 o
  -4   0  13          1.22         10.29        31.36 o
  -3   0  13          3.70          0.00        21.65 o
  -2   0  13         14.20          0.00        21.21 o
  -1   0  13        132.35        138.37        25.64 o
   0   0  13        146.70        110.69        24.69 o
   1   0  13          0.60         19.75        23.70 o
   2   0  13         46.94         98.17        36.86 o
  -6   1  13         22.85          0.00        23.75 o
  -5   1  13         10.54         38.54        45.92 o
  -4   1  13        108.90         66.85        41.26 o
  -3   1  13         53.78         43.11        23.18 o
  -2   1  13          0.02          0.00        36.99 o
  -1   1  13          2.87          0.00        21.55 o
   0   1  13         17.66          0.00        42.16 o
   1   1  13          4.91          0.00        32.72 o
   2   1  13         12.71          0.91        33.76 o
  -5   2  13         20.64         16.60        23.99 o
  -4   2  13        116.47         49.99        37.06 o
  -3   2  13         40.43          0.00        22.52 o
  -2   2  13         13.60          0.00        22.06 o
  -1   2  13        112.03         78.33        32.85 o
   0   2  13         16.02         62.34        30.91 o
   1   2  13          0.00         22.89        33.37 o
  -4   3  13          6.56          0.00        27.68 o
  -3   3  13         24.26         53.16        31.95 o
  -2   3  13         17.70         17.44        23.42 o
  -1   3  13          6.62         34.00        33.43 o
   0   3  13         52.25          0.00        33.63 o
  -2   4  13          8.66          0.91        33.11 o
  -2  -4  14         17.90          0.00        45.01 o
  -1  -4  14        157.37        169.06        34.73 o
   0  -4  14         13.49         14.49        42.81 o
  -3  -3  14          5.19          0.00        45.40 o
  -2  -3  14         82.97         58.07        31.36 o
  -1  -3  14          8.20         37.64        28.75 o
   0  -3  14         68.92         57.03        31.74 o
   1  -3  14          4.66         57.43        49.15 o
  -4  -2  14         12.56         63.63        50.31 o
  -3  -2  14          1.77         54.97        41.39 o
  -2  -2  14          5.61          0.00        26.58 o
  -1  -2  14         14.90          0.00        82.78 o
   0  -2  14        153.30        188.33        32.05 o
   1  -2  14         48.20         50.76        28.42 o
  -4  -1  14          0.00          0.00        40.22 o
  -3  -1  14          4.00          0.00        27.91 o
  -2  -1  14         15.76          0.00        52.64 o
  -1  -1  14         96.06         51.83        29.49 o
   0  -1  14        105.27         90.31        29.90 o
   1  -1  14         21.80         15.46        27.19 o
  -4   0  14         11.07          0.00        65.90 o
  -3   0  14         45.57         30.57        31.24 o
  -2   0  14        273.00        275.98        33.89 o
  -1   0  14         33.94          0.00        25.17 o
   0   0  14          1.24          0.00        26.45 o
  -3   1  14          8.04         17.55        29.04 o
  -2   1  14          1.11          0.00        24.18 o
  -1   1  14          9.26          0.00        27.04 o
                                                
