# Supplementary material for: Crystal structure of cis-1-phenyl-8-(pyridin-2-ylmeth­yl)dibenzo[1,2-c:2,1-h]-2,14-dioxa-8-aza-1-borabi­cyclo­[4.4.0]deca-3,8-diene
Source: Acta Crystallogr E Crystallogr Commun. 2017 Nov 21;73(Pt 12):1917–20. doi: 10.1107/S2056989017016553 (PMC5730252; doi:10.1107/S2056989017016553)
Supplement: Supplementary file 3 [file e-73-01917-Isup3.cml]

<?xml version="1.0" ?>
<cml>
<molecule id="m1">
  <atomArray>
    <atom id="a1" elementType="C"
          x2="-4.400000095367432" y2="1.2650000047683712" />
    <atom id="a2" elementType="C"
          x2="-5.733640095367431" y2="2.0350000047683707" />
    <atom id="a3" elementType="C"
          x2="-7.067434095367432" y2="1.2650000047683712" />
    <atom id="a4" elementType="C"
          x2="-7.067434095367432" y2="-0.274999995231628" />
    <atom id="a5" elementType="C"
          x2="-5.733640095367431" y2="-1.0449999952316276" />
    <atom id="a6" elementType="C"
          x2="-4.400000095367432" y2="-0.274999995231628" />
    <atom id="a7" elementType="O"
          x2="-3.0663600953674326" y2="-1.0449999952316276" />
    <atom id="a8" elementType="B"
          x2="-1.7325660953674316" y2="-0.274999995231628" />
    <atom id="a9" elementType="N" formalCharge="1"
          x2="-1.7325660953674316" y2="1.2650000047683712" />
    <atom id="a10" elementType="C"
          x2="-3.0663600953674326" y2="2.0350000047683707" />
    <atom id="a11" elementType="C"
          x2="0.9348679046325685" y2="1.2650000047683712" />
    <atom id="a12" elementType="C"
          x2="-0.3987720953674305" y2="2.0350000047683707" />
    <atom id="a13" elementType="O"
          x2="-0.3987720953674305" y2="-1.0449999952316276" />
    <atom id="a14" elementType="C"
          x2="0.9348679046325685" y2="-0.274999995231628" />
    <atom id="a15" elementType="C"
          x2="2.2685079046325676" y2="-1.0449999952316276" />
    <atom id="a16" elementType="C"
          x2="3.6023019046325686" y2="-0.274999995231628" />
    <atom id="a17" elementType="C"
          x2="3.6023019046325686" y2="1.2650000047683712" />
    <atom id="a18" elementType="C"
          x2="2.2685079046325676" y2="2.0350000047683707" />
    <atom id="a19" elementType="C"
          x2="-1.7325660953674316" y2="-1.814999995231628" />
    <atom id="a20" elementType="C"
          x2="-1.7325660953674316" y2="2.805000004768371" />
    <atom id="a21" elementType="C"
          x2="-0.39888697353939584" y2="3.575000004768371" />
    <atom id="a22" elementType="C"
          x2="0.9347823675088627" y2="5.885050826445493" />
    <atom id="a23" elementType="C"
          x2="-0.39888697353939584" y2="5.115033885886453" />
    <atom id="a24" elementType="N"
          x2="0.9347823675088627" y2="2.8049830642093307" />
    <atom id="a25" elementType="C"
          x2="2.268451708557121" y2="3.575000004768371" />
    <atom id="a26" elementType="C"
          x2="2.268451708557121" y2="5.115033885886453" />
    <atom id="a27" elementType="C"
          x2="-3.06623543641569" y2="-2.5850169357906685" />
    <atom id="a28" elementType="C"
          x2="-3.06623543641569" y2="-4.125050816908749" />
    <atom id="a29" elementType="C"
          x2="-1.7325660953674316" y2="-4.89506775746779" />
    <atom id="a30" elementType="C"
          x2="-0.39889675431917304" y2="-4.125050816908749" />
    <atom id="a31" elementType="C"
          x2="-0.39889675431917304" y2="-2.5850169357906685" />
  </atomArray>
  <bondArray>
    <bond atomRefs2="a1 a2" order="2" />
    <bond atomRefs2="a1 a6" order="1" />
    <bond atomRefs2="a1 a10" order="1" />
    <bond atomRefs2="a2 a3" order="1" />
    <bond atomRefs2="a3 a4" order="2" />
    <bond atomRefs2="a4 a5" order="1" />
    <bond atomRefs2="a5 a6" order="2" />
    <bond atomRefs2="a6 a7" order="1" />
    <bond atomRefs2="a7 a8" order="1" />
    <bond atomRefs2="a9 a10" order="1" />
    <bond atomRefs2="a12 a9" order="1" />
    <bond atomRefs2="a8 a9" order="1" />
    <bond atomRefs2="a8 a13" order="1" />
    <bond atomRefs2="a11 a12" order="1" />
    <bond atomRefs2="a11 a14" order="2" />
    <bond atomRefs2="a11 a18" order="1" />
    <bond atomRefs2="a13 a14" order="1" />
    <bond atomRefs2="a14 a15" order="1" />
    <bond atomRefs2="a15 a16" order="2" />
    <bond atomRefs2="a16 a17" order="1" />
    <bond atomRefs2="a17 a18" order="2" />
    <bond atomRefs2="a8 a19" order="1" />
    <bond atomRefs2="a9 a20" order="1" />
    <bond atomRefs2="a20 a21" order="1" />
    <bond atomRefs2="a23 a21" order="2" />
    <bond atomRefs2="a21 a24" order="1" />
    <bond atomRefs2="a22 a23" order="1" />
    <bond atomRefs2="a22 a26" order="2" />
    <bond atomRefs2="a24 a25" order="2" />
    <bond atomRefs2="a25 a26" order="1" />
    <bond atomRefs2="a19 a27" order="2" />
    <bond atomRefs2="a19 a31" order="1" />
    <bond atomRefs2="a27 a28" order="1" />
    <bond atomRefs2="a28 a29" order="2" />
    <bond atomRefs2="a29 a30" order="1" />
    <bond atomRefs2="a30 a31" order="2" />
  </bondArray>
</molecule>
</cml>
